# Supplementary material for: Single-molecule imaging of microRNA-mediated gene silencing in cells
Source: Nat Commun. 2022 Mar 17;13:1435. doi: 10.1038/s41467-022-29046-5 (PMC8931058; doi:10.1038/s41467-022-29046-5)
Supplement: Supplementary file 4 — Source Data [file 41467_2022_29046_MOESM4_ESM.xlsx]

## Sheet: Fig. 1
d			e
8x mutant	8x miR-21		8x mutant	8x miR-21
1	0.453048		-0.932416	0.137687
			1.29796	1.30237
			0.293096	0.168679
			0.801808	-0.16147
			-0.447466	-2.36595
			-0.419451	-3.52009
			-1.05615	-3.81056
			0.759793	-2.11143
			0.346217	-1.45139
			-0.0726243	-3.16964
			-1.0879	-2.17453
			-1.72611	-2.03116
			-0.259694	-1.51117
			-1.23286	1.52035
			0.149098	-0.337627
			0.172431	0.958112
			-0.262753	0.300218
			-0.367289	-2.71885
			0.069143	-0.579782
			0.243514	-2.48527
			1.61346	0.535081
			1.7881	-2.84466
			-0.272384	-1.927
			-0.456926	-0.837436
			-0.831321	-2.14498
			-0.650405	-0.0068929
			1.713	0.543074
			1.45173	-1.21592
			1.5046	-0.68555
			0.584525	-0.929296
			0.584297	-1.30766
			0.162351	0.29443
			0.419085	-3.06508
			-0.460928	-2.24477
			-0.553787	-2.06544
			0.359362	-4.14083
			1.49267	-1.81425
			-0.554773	-0.673059
			-0.551704	-1.47287
			-0.33219	-1.48644
			-1.19129	0.726674
			-0.210522	-1.25128
			0.233006	-0.599279
			-0.836465	-2.6243
			-1.50939	-2.9101
			0.284762	-2.26604
			-0.933364	-1.33763
			0.0895626	-3.21409
			0.413439	-1.74643
			0.844005	-2.33139

## Sheet: Fig. 2
d			e			f			g					h
8x mutant	8x miR-21		8x mutant	8x miR-21		8x mutant	8x miR-21		8x mutant		8x miR-21			8x mutant		8x miR-21
150.058	65.0549		97.8242	121.054		0.65625	0.5		Untranslated	Translated	Untranslated	Translated		free	on mRNAs	free	on mRNAs
			92.0492	43.1497		0.637931	0.194444		0.342032	0.657968	0.66137	0.33863		90.9188	141.089	86.3483	263.401
			166.736	220.46		0.764706	0.84507							108.15	141.401	177.122	424.38
			167.552	48.0836		0.695652	0.255319							83.4643	79.7194	77.4661	214.463
			103.42	36.2415		0.621212	0.153846							77.656	181.409	93.3752	379.636
			74.2909	20.9469		0.436364	0.148148							78.6707	303.284	89.9358	151.14
			75.9228	54.9717		0.407407	0.34375							78.9809	173.49	79.2914	89.6277
			179.385	0		0.769911	0							92.6405	133.795	101.532	88.67
			115.712	27.2388		0.645161	0.1							93.5747	161.574	81.9083	372.748
			147.151	70.9816		0.701754	0.264706							78.6912	129.529	89.3024	390.83
			71.6796	33.0472		0.574468	0.130435							87.2067	154.503	96.747	195.359
			76.3694	61.8221		0.407407	0.512195							105.644	121.565	82.7571	189.987
			120.007	78.6613		0.695652	0.166667							79.3143	81.1671	86.9119	94.7457
			23.0207	29.9055		0.142857	0.171429							82.3684	178.57	101.374	598.237
			235.998	46.9736		0.68	0.384615							110.009	212.079	79.6446	76.5125
			151.164	40.7354		0.567568	0.196429							101.938	133.987	80.1296	150.184
			104.775	67.9446		0.411765	0.2							135.016	81.5374	83.0094	258.031
			75.7144	56.6051		0.434783	0.403509							120.564	251.067	103.931	330.208
			140.33	41.2215		0.625	0.173913							102.75	83.2973	77.384	89.7932
			134.399	46.0181		0.6875	0.367347							129.464	131.266	79.3295	90.1433
			155.056	32.6976		0.842105	0.125							107.552	256.045	77.3597	110.729
			221.762	45.9651		0.78125	0.275862							88.4721	203.871	79.9132	246.641
			138.121	22.6996		0.638889	0.0666667							76.0647	156.48	85.3086	85.4283
			198.765	94.8734		0.8	0.419355							156.614	108.94	144.893	153.771
			139.647	30.1921		0.733333	0.243902							79.729	87.1167	85.7949	112.519
			251.679	109.406		0.826087	0.525424							81.5044	215.521	80.1472	122.22
			264.58	74.3809		0.727273	0.377358							78.2279	339.566	91.5239	785.962
			92.1592	159.814		0.461538	0.692308							82.1672	196.162	76.303	705.961
			123.047	72.2832		0.509434	0.515152							81.1527	138.967	99.3043	221.692
			91.7501	196.044		0.385965	0.709091							77.6067	315.249	84.4866	379.934
			251.964	35.1383		0.8	0.261905							95.0488	174.899	90.7312	158.46
			130.111	0		0.695122	0							76.0493	190.656	81.1229	90.3634
			158.882	14.2927		0.571429	0.103896							78.3074	201.825	97.2659	112.715
			167.53	19.0107		0.653846	0.15							78.0023	376.438	174.682	79.9082
			153.137	26.8002		0.708738	0.209302							105.11	299.263	81.1069	96.3759
			179.167	72.2235		0.68254	0.28							85.2753	134.884	140.934	131.635
			104.366	61.493		0.507937	0.345455							86.9846	345.841	91.4902	137.52
			178.638	47.3233		0.764706	0.407895							243.125	215.976	103.002	77.2104
			167.304	30.9395		0.628571	0.2							89.7573	171.582	84.8897	112.039
			176.165	265.209		0.733333	0.666667							99.7564	78.4031	83.3785	127.64
			220.277	17.1978		0.847826	0.157895							97.4358	81.2667	84.8388	129.415
			139.397	84.7092		0.526316	0.432432							100.165	203.322	90.4246	118.796
			149.717	21.2127		0.5625	0.1875							101.086	126.428	90.9935	212.609
			236.373	99.2768		0.857143	0.405797							94.5753	327.859	79.4173	105.141
			152.005	35.1228		0.728395	0.305085							85.2508	90.6684	92.5756	106.577
			199.408	64.9449		0.688889	0.438776							85.6196	175.88	88.0983	77.7498
			121.823	35.3184		0.466667	0.277778							83.6947	140.97	80.1021	110.64
			128.889	60.4124		0.689655	0.5							96.6836	310.235	97.4258	105.168
			264.463	64.8031		0.885714	0.176471							136.832	214.82	94.6686	88.0047
			254.355	28.9944		0.681818	0.220339							77.5559	312.741	79.1741	87.3464
														88.3733	135.126	88.0046	249.492
														77.8773	134.732	101.541	109.003
														89.4431	307.593	100.01	93.5473
														83.9508	168.162	77.5818	94.9668
														82.1935	285.979	77.9765	95.3973
														80.6585	317.594	76.9488	97.7608
														81.2353	280.445	117.334	101.092
														92.3124	95.2004	125.137	88.6515
														90.4164	281.807	114.145	513.566
														79.8386	140.882	98.5256	86.8932
														93.4378	304.276	105.084	102.642
														92.7432	95.3989	88.351	80.883
														81.766	134.764	90.4106	96.9492
														86.8548	182.561	201.418	92.2566
														83.7903	77.3332	120.609	158.532
														103.93	195.595	96.5844	135.925
														98.4243	79.8762	85.677	98.1676
														79.3777	88.9367	101.635	98.5404
														90.5989	180.803	87.0287	97.9161
														78.6597	140.139	123.521	76.8281
														96.2728	167.136	87.5959	122.498
														88.0105	93.1125	86.8312	162.09
														102.2	131.929	138.578	108.957
														147.608	165.101	94.7607	679.213
														92.7647	88.5713	84.9542	510.546
														126.97	83.5262	80.0294	226.145
														93.2074	133.66	93.6057	78.7909
														115.082	99.4058	76.3469	599.931
														278.044	171.876	80.8645	77.2279
														99.7244	121.292	90.7225	105.584
														82.4516	213.291	158.474	91.5239
														103.345	184.347	133.714	93.6332
														92.61	133.205	97.1249	96.4537
														78.1629	107.023	93.7598	81.9028
														79.3195	78.1308	167.977	76.6101
														295.871	125.918	116.262	132.761
														112.946	96.0075	85.2281	192.459
														217.911	79.4956	118.791	277.029
														89.8472	133.031	80.1839	82.6947
														77.1377	182.264	92.6078	96.9984
														78.5837	168.241	100.825	90.6021
														160.191	244.599	212.329	93.802
														96.5209	164.554	89.7194	159.078
														94.3976	122.307	76.5786	268.485
														81.3438	491.723	76.4655	352.845
														76.9022	137.088	77.1409	123.678
														100.513	141.448	106.298	91.6041
														88.1389	197.224	91.0622	101.19
														81.8539	170.517	307.03	142.872
														79.5452	115.112	114.212	97.2256
														79.5011	175.203	78.8926	740.066
														77.1594	88.8863	322.485	101.069
														243.74	116.229	103.951	103.067
														112.92	87.9653	97.9964	90.5107
														160.08	104.869	96.973	458.046
														113.049	178.416	111.611	647.16
														97.8911	95.1841	79.4019	163.176
														100.312	467.848	78.9066	309.8
														81.6766	193.28	93.25	216.634
														157.236	214.271	98.1108	83.2659
														96.277	266.663	110.978	127.58
														90.4236	157.597	86.494	139.216
														77.9252	102.233	80.8257	151.181
														154.127	81.1139	102.981	116.817
														87.2267	120.467	81.8648	213.189
														99.6842	193.812	129.327	81.581
														145.925	187.737	81.4861	156.149
														92.2378	147.554	87.2924	104.693
														77.6881	176.442	76.7926	149.79
														103.726	184.719	117.244	199.659
														141.426	205.548	113.659	93.1847
														83.6695	135.781	91.7844	111.614
														137.836	211.762	86.6896	299.835
														92.4323	227.499	259.526	83.0833
														83.3254	188.179	104.191	86.3837
														84.6622	273.574	77.1295	219.36
														224.96	101.824	108.525	99.1592
														256.053	135.936	83.3871	77.2643
														77.8915	117.662	128.391	107.052
														111.417	113.141	104.644	499.644
														96.3801	183.288	91.2575	123.133
														83.9055	165.614	91.1436	182.027
														86.7517	76.1938	80.969	143.291
														168.608	241.627	195.106	324.47
														228.889	191.796	91.2442	245.183
														100.443	88.2249	104.28	122.861
														108.156	304.575	91.0061	99.4819
														109.663	344.295	119.2	161.174
														112.206	195.139	97.3153	522.24
														80.9845	311.197	81.9079	77.9801
														76.7272	381.695	99.7492	100.055
														127.509	239.736	77.5764	80.6945
														208.276	469.987	82.3373	134.919
														78.6138	229.586	86.6828	128.386
														94.6412	298.944	114.859	87.9117
														93.6999	271.797	86.2755	110.173
														124.372	217.962	80.4209	177.485
														122.908	1221.76	150.19	105.133
														110.207	197.666	84.1293	161.876
														96.259	314.58	90.329	114.164
														146.095	356.042	85.99	136.239
														94.1942	264.977	83.2838	217.016
														80.0029	200.044	96.3438	120.023
														84.013	558.479	130.81	208.496
														166.771	339.897	87.4688	176.077
														107.788	314.44	77.38	114.303
														134.333	167.648	87.2655	81.9337
														80.9136	482.199	119.139	232.978
														78.2469	235.651	81.1301	290.184
														136.974	479.906	132.632	94.6532
														98.0178	262.015	170.076	96.4111
														76.5996	180.278	179.356	138.149
														150.507	88.6961	86.1268	172.719
														100.156	278.528	77.2873	269.349
														97.6097	207.499	77.2301	287.404
														111.289	235.978	107.348	138.179
														81.5666	291.429	81.1608	136.123
														87.9629	272.826	82.2609	456.282
														92.3244	199.606	110.132	224.707
														82.8785	76.6233	78.4081	117.032
														77.6302	384.041	90.2842	819.661
														90.9364	337.289	78.2202	118.384
														96.9106	163.375	98.0482	77.6891
														126.218	596.445	78.1221	135.816
														97.0202	162.049	88.2832	85.0724
														84.3637	80.9591	98.4258	384.855
														92.8776	243.445	76.0905	113.927
														82.7248	260.919	134.652	442.495
														96.1162	273.975	96.4956	87.8308
														120.381	124.298	145.564	112.603
														91.1608	93.106	98.1822	327.281
														102.031	192.49	118.74	118.428
														93.4635	146.729	123.621	145.91
														142.397	142.158	83.159	109.174
														95.3297	122.293	146.556	159.161
														80.6563	297.133	175.989	167.338
														94.5602	254.195	76.0915	116.558
														89.2548	79.9301	92.1425	82.555
														76.0047	151.899	141.395	91.036
														80.3838	189.774	91.2076	196.331
														78.3902	131.903	104.837	78.6202
														91.4506	242.038	90.9596	91.1919
														124.44	212.119	102.584	89.0097
														94.995	187.999	312.672	108.045
														96.6694	197.483	124.833	81.577
														88.7411	176.613	89.3167	319.287
														76.3571	222.27	80.5649	105.325
														78.4796	136.684	78.9549	220.936
														88.3033	181.75	82.7343	657.965
														87.1757	270.367	86.1395	203.223
														83.539	186.161	96.5577	111.705
														78.8775	340.409	84.2447	318.421
														90.2892	159.981	94.1933	83.3233
														80.0783	293.211	82.7088	105.488
														118.098	128.712	81.1876	108.022
														83.8198	77.1216	92.8948	217.414
														80.1552	146.18	86.508	334.527
														106.23	344.85	116.224	523.963
														88.8299	381.417	86.2447	97.1491
														108.184	225.237	92.0564	127.987
														92.5592	139.019	85.8601	106.981
														179.072	329.136	92.5985	370.626
														97.3188	198.005	101.259	77.2177
														82.3219	148.105	81.7704	142.96
														80.8496	152.867	112.339	460.054
														99.3054	95.1193	80.9973	149.07
														94.1648	112.19	105.773	230.703
														195.711	78.7672	108.928	102.79
														92.2523	112.353	97.8985	102.496
														101.77	230.998	90.1767	198.811
														76.3402	118.888	238.532	424.291
														85.0956	180.748	77.8188	180.774
														98.975	117.114	93.2232	94.8037
														78.9703	217.97	82.7631	92.7992
														85.1942	97.5387	79.1621	196.824
														76.2013	218.114	78.2797	681.589
														86.9531	128.805	101.243	165.336
														84.2808	103.626	82.703	94.4069
														98.8414	98.7169	88.2664	109.153
														86.7936	96.6777	78.6796	104.991
														103.642	102.954	85.4028	81.2192
														84.7937	167.26	110.872	156.917
														90.249	122.404	80.605	120.262
														122.935	294.315	78.5447	89.8318
														82.475	104.508	107.6	90.75
														76.4051	87.853	76.2878	77.8743
														88.0407	136.768	115.938	93.3768
														115.328	179.992	112.142	347.445
														118.402	166.505	85.093	469.854
														86.0148	111.751	77.3169	180.414
														123.488	102.615	127.686	183.734
														77.0357	102.408	145.679	168.976
														103.609	216.517	136.864	436.437
														76.6069	194.09	96.0755	473.186
														114.419	184.317	107.684	143.423
														86.6327	134.832	96.4557	119.051
														91.9028	162.813	86.4291	87.4316
														114.792	197.724	90.1358	278.757
														80.4467	110.797	85.5264	113.029
														142.967	126.922	84.6215	136.372
														97.4107	171.018	102.869	215.765
														86.6102	79.0135	96.9321	510.563
														102.387	78.1676	128.991	80.7394
														82.2992	124.994	82.8838	78.05
														97.8297	146.064	99.5586	84.0355
														80.7134	251.185	76.4981	121.545
														215.288	260.924	78.347	185.359
														81.4248	322.962	90.3258	255.58
														113.573	110.925	83.2468	297.123
														77.2563	139.415	85.5683	86.9815
														84.6622	267.551	78.0699	109.884
														85.241	110.258	100.82	102.026
														77.8903	107.883	91.8737	116.388
														86.9112	917.027	78.2582	77.0708
														76.3869	160.594	77.4922	89.5863
														79.9167	160.847	80.8098	121.991
														92.8993	105.639	93.5839	108.618
														97.8833	255.069	78.0801	104.582
														84.4593	106.546	92.1418	144.897
														141.23	175.342	146.508	220.89
														78.4051	155.111	109.792	89.3959
														79.6215	105.365	84.7175	142.97
														120.963	159.877	85.2758	147.347
														93.0895	149.925	83.8683	389.715
														80.4702	376.835	88.3061	84.4217
														161.384	78.8955	103.549	372.463
														99.8283	78.9452	124.809	407.29
														93.5199	213.933	92.0555	208.844
														88.5579	213.23	81.3461	456.837
														86.6148	161.411	102.577	333.703
														109.867	107.535	98.7349	274.527
														103.778	273.82	88.07	273.052
														81.5854	118.752	83.2014	430.119
														83.9973	144.684	143.463	266.944
														81.819	226.929	97.4013	118.982
														86.8233	146.713	90.9007	242.765
														106.988	139.522	84.864	139.587
														90.8184	233.619	95.3705	371.624
														182.78	281.322	94.4667	79.0222
														76.5968	388.269	78.5998	201.015
														95.7369	219.342	93.5218	132.503
														114.064	202.955	107.421	78.3711
														119.802	188.61	121.894	177.636
														76.0969	184.766	81.961	420.351
														78.3605	868.115	113.439	243.958
														97.2195	114.789	99.8106	134.639
														95.2507	157.153	129.082	183.615
														125.549	150.334	103.447	229.766
														96.4243	164.192	77.3876	505.12
														79.3305	148.995	92.2847	135.257
														91.597	176.527	114.631	381.579
														77.1664	1147.9	107.563	349.277
														87.2531	503.239	118.976	290.55
														85.1884	420.714	91.6932	116.523
														76.5672	305.114	97.39	278.424
														96.418	209.952	107.907	384.335
														103.279	201.886	85.2893	162.905
														88.7443	185.982	78.1177	407.495
														80.994	94.1323	79.8786	451.168
														92.7894	211.13	96.1568	276.019
														79.208	159.872	97.2143	229.665
														85.964	266.658	83.0925	118.575
														79.8644	269.216	117.954	444.144
														81.6098	156.557	82.9812	337.278
														86.0416	215.631	90.3545	377.252
														90.8584	188.002	89.3741	251.861
														78.7942	85.1118	111.127	237.355
														83.0719	137.835	94.526	331.239
														77.3827	733.306	81.4243	138.144
														84.1601	274.737	76.6249	119.32
														76.6152	98.0132	81.1657	101.458
														80.1296	310.4	94.8689	224.886
														114.984	195.032	81.2497	107.315
														91.4416	259.234	97.8114	376.901
														95.3223	160.883	76.1216	350.321
														89.7979	133.832	94.1642	259.236
														87.3569	172.505	80.0801	369.057
														106.596	321.872	84.5962	224.533
														106.143	167.37	94.8622	325.568
														99.228	86.6995	82.6467	358.434
														104.008	182.577	86.4758	80.3847
														122.881	138.853	94.9411	86.9423
														83.3898	150.583	84.1469	219.013
														99.2307	230.315	125.975	171.965
														77.8153	246.779	119.489	156.945
														77.4177	139.16	141.681	875.572
														77.9347	343.639	78.3341	237.738
														77.2964	97.8142	76.8179	112.148
														96.3228	320.137	79.0015	132.881
														149.49	253.331	99.689	136.135
														76.0471	175.901	88.7253	81.3197
														105.426	484.919	93.0931	92.7431
														81.9525	259.192	90.4478	372.188
														82.1998	107.258	87.8823	97.7731
														88.755	179.119	95.6669	819.26
														77.6194	117.94	76.1584	95.8184
														95.759	164.845	90.1436	675.231
														91.0571	281.522	118.395	247.757
														78.561	146.721	79.1266	696.95
														105.646	87.0783	84.3883	233.422
														118.098	408.453	77.4672	347.575
														79.8971	447.189	121.282	186.471
														82.4944	274.327	79.6859	345.178
														93.3202	117.327	78.2984	514.139
														99.1693	240.705	81.862	123.288
														77.4902	370.844	83.6709	413.196
														100.879	250.15	109.07	141.093
														87.824	198.329	78.2362	386.955
														100.916	277.462	84.6882	101.819
														85.575	380.648	87.2219	168.875
														90.9596	221.464	125.413	410.395
														78.3876	164.139	140.953	87.8072
														87.0976	212.943	83.2949	126.96
														83.5347	357.32	86.0555	553.988
														76.8631	359.709	82.0286	92.0169
														80.7061	113.328	93.2059	168.036
														87.7904	423.771	85.9238	89.2883
														106.537	204.668	82.9842	353.397
														85.6613	148.712	86.1006	549.748
														169.832	263.622	114.574	85.1417
														77.9697	220.101	87.5911	161.438
														83.653	268.574	90.4902	109.984
														84.1846	139.5	94.6918	308.755
														105.871	136.166	82.9466	79.9937
														153.415	114.135	98.4427	144.405
														80.2562	93.8579	82.0878	78.2493
														80.0976	283.654	85.332	141.743
														140.32	252.047	87.072	184.595
														98.2082	292.539	84.8716	103.608
														99.8939	85.9399	101.808	77.8943
														84.9504	192.442	76.4345	141.304
														100.072	185.452	76.0986	78.2705
														110.063	226.038	81.6636	184.488
														78.56	164.95	97.7743	96.8399
														112.24	150.921	81.9439	122.304
														83.5027	105.35	76.0975	102.603
														86.509	123.631	107.394	244.563
														143.029	193.682	100.981	130.167
														96.1261	104.024	102.109	134.837
														265.795	358.534	78.8072	79.5397
														189.997	210.512	84.9309	165.837
														79.7227	355.833	88.7264	83.4057
														86.2131	151.252	97.5752	86.4754
														84.9949	396.896	78.5508	88.809
														76.5395	294.366	109.798	96.0386
														81.7236	213.8	122.057	152.246
														78.2691	415.671	179.201	115.226
														189.921	387.397	78.3794	297.722
														133.951	124.572	89.987	79.7522
														85.6188	482.305	100.347	152.735
														80.6129	159.423	87.5962	197.267
														99.1703	490.89	88.4465	169.967
														94.9006	413.774	119.347	81.0183
														76.3273	279.453	78.5179	509.415
														76.3565	376.188	78.6717	94.0973
														83.2565	380.038	150.776	442.06
														216.704	353.342	80.225	311.764
														141.505	293.19	80.0554	101.832
														99.3322	303.257	94.4532	320.845
														111.017	112.936	108.792	107.654
														81.5843	401.314	81.0647	120.788
														120.033	249.308	89.339	82.8227
														124.758	836.882	105.518	79.4754
														167.112	360.154	87.7708	141.98
														98.382	122.226	78.3467	80.735
														154.366	394.214	89.4503	108.133
														111.928	136.027	81.3419	127.795
														104.189	97.2842	77.3751	92.7169
														111.997	293.51	114.162	149.423
														79.2609	281.518	198.445	121.173
														78.7527	85.5623	107.849	94.7564
														97.5651	286.948	109.869	106.812
														176.25	222.675	77.6884	312.601
														81.6224	108.905	77.5886	532.412
														79.0742	261.557	84.3743	615.831
														80.6177	105.713	109.453	84.329
														78.1448	225.246	91.5779	91.6024
														165.528	191.067	77.3583	77.9833
														99.0084	87.4562	76.1291	79.4213
														178.229	330.573	87.327	137.094
														113.386	339.899	135.132	88.2824
														81.8855	85.8848	114.479	77.3619
														89.2953	237.171	108.102	107.957
														80.0757	400.318	218.409	82.4438
														76.4702	238.209	98.2801	109.067
														82.7779	271.645	88.9769	96.7871
														121.867	186.628	100.495	107.229
														100.231	374.506	107.154	392.223
														95.0347	218.097	85.8282	97.6059
														80.4015	272.933	85.7271	82.7006
														82.8527	209.908	92.8709	179.513
														96.8829	312.973	115.023	107.365
														196.505	372.445	120.426	82.6009
														151.455	200.784	88.9353	77.6771
														137.301	81.954	96.2979	76.9734
														110.933	213.974	76.2369	108.974
														76.4735	106.693	92.714	141.245
														79.7114	99.8605	89.6461	77.8659
														86.4613	227.279	81.9126	101.688
														90.0721	196.434	121.529	163.361
														84.3608	116.208	82.9871	217.386
														163.92	187.875	96.9259	93.9401
														98.2664	457.399	80.9036	95.5206
														77.3001	278.086	86.8782	164.334
														130.827	107.507	94.3376	95.4401
														102.99	262.455	93.8087	86.5786
														126.91	184.657	90.8811	98.3485
														365.779	307.032	88.908	77.2422
														122.708	309.787	81.9811	366.515
														97.0464	100.627	106.098	80.9896
														76.4394	152.452	95.2166	94.0437
														182.064	262.692	88.718	101.642
														90.0666	136.485	81.7388	181.296
														161.883	162.024	88.6264	86.0372
														82.3889	270.392	80.6615	84.2315
														169.645	272.32	156.288	144.121
														78.3844	111.252	116.932	338.808
														79.5733	415.223	93.0248	180.111
														169.188	387.744	76.0865	254.624
														109.255	83.9458	113.056	78.8289
														77.9165	280.202	92.0413	129.249
														144.057	141.18	85.8713	389.539
														150.869	175.492	114.488	200.376
														146.812	127.592	154.485	91.0674
														87.6626	428.521	84.6054	526.594
														136.701	224.583	76.2227	148.009
														77.3061	86.5832	80.8171	95.1073
														77.7731	87.2851	108.602	366.004
														88.957	273.093	85.4259	860.012
														236.913	143.489	76.2082	474.235
														82.7117	139.918	87.9463	697.91
														204.807	285.555	99.3569	99.5754
														85.6712	339.472	81.5791	237.013
														101.194	173.817	101.9	637.023
														76.8523	78.2533	113.126	80.5047
														315.768	210.593	100.559	518.703
														115.054	155.177	83.3033	288.208
														85.3432	403.008	83.6293	282.19
														99.1499	175.187	98.9049	370.564
														84.6405	319.362	76.057	624.678
														131.976	280.195	80.8023	475.282
														90.0034	307.11	76.2411	294.323
														77.9244	141.294	162.417	354.19
														167.746	81.2492	81.5218	526.155
														79.2967	246.93	87.6001	148.331
														81.9038	106.162	78.8393	85.4577
														80.6451	208.692	134.214	92.9696
														80.5844	108.452	95.9847	152.153
														121.069	230.185	80.8812	76.9251
														89.4618	347.225	85.0629	88.0313
														83.5545	228.803	99.7445	137.935
														166.288	479.408	76.7343	80.6391
														162.495	206.871	338.277	407.916
														96.6823	234.375	128.887	212.502
														92.4653	229.47	78.4156	89.0827
														97.6668	80.5632	101.229	502.026
														77.3006	213.016	88.3601	294.798
														78.1874	184.443	79.0062	79.0429
														104.452	532.414	96.9559	94.1179
														101.924	449.072	84.7643	79.6547
														89.0915	167.988	83.6148	80.2621
														110.804	404.324	106.913	680.72
														78.1623	99.8895	97.6953	78.4336
														79.0392	194.908	79.5567	100.643
														78.5236	195.313	115.1	110.97
														79.4095	207.529	198.016	77.735
														106.982	246.794	78.7302	98.3653
														125.699	490.806	95.5634	117.507
														107.316	406.234	91.9712	173.585
														76.7603	185.831	184.923	239.395
														86.9833	149.957	76.1315	114.367
														82.5846	606.819	161.391	981.25
														127.662	225.669	88.9236	312.813
														81.8934	85.7725	99.8155	196.395
														76.3318	78.7336	93.1487	313.203
														161.75	141.458	111.724	132.997
														114.577	123.741	76.6765	86.7843
														77.1927	95.8995	86.5504	549.903
														133.201	302.788	125.98	119.006
														144.981	145.026	110.115	116.591
														97.3049	84.6489	93.9711	122.304
														182.974	124.513	83.657	151.941
														105.387	153.967	77.1631	77.4654
														85.1155	194.078	105.365	420.806
														83.1893	182.922	82.126	308.736
														76.1363	189.656	95.104	251.197
														85.1245	156.869	108.056	384.77
														103.123	131.706	88.8392	143.288
														77.2365	111.01	84.7493	78.8115
														83.5204	126.323	108.054	93.5209
														88.1864	112.369	109.776	235.283
														96.5959	201.761	95.3514	230.375
														91.0237	131.987	129.534	134.427
														111.131	243.995	99.0003	180.883
														89.5019	416.893	116.297	155.11
														100.151	100.457	84.9101	229.985
														123.786	291.907	103.306	488.489
														85.0336	365.861	77.9909	81.9623
														89.2759	118.777	130.262	92.3937
														80.4702	127.433	95.4283	120.725
														82.7953	255.195	116.763	107.633
														87.1108	171.868	133.376	123.016
														87.5173	258.996	102.066	114.587
														116.898	307.649	99.2827	77.0723
														169.577	111.039	152.101	89.1312
														76.8391	262.426	222.661	130.982
														84.1197	260.729	86.8491	77.9564
														100.099	208.087	135.056	183.434
														88.7338	252.583	79.9591	87.0551
														129.992	78.1884	89.2239	93.2386
														97.9631	484.007	174.203	87.3537
														82.955	91.2792	101.893	161.651
														124.531	112.602	85.0524	91.1553
														88.0761	173.596	98.5518	139.817
														97.4262	100.988	84.8097	213.082
														80.3948	281.914	92.6048	91.8966
														76.8288	88.553	114.016	129.241
														177.394	102.028	91.5721	157.797
														116.179	167.722	77.4688	109.501
														79.8894	125.702	80.848	99.2169
														87.549	201.049	76.8394	93.7971
														77.3855	260.256	116.609	91.9269
														197.85	247.661	126.965	80.5643
														82.4359	198.567	129.535	92.3982
														138.963	192.07	94.7495	177.127
														76.2201	383.619	107.229	185.908
														90.0821	236.857	139.91	80.189
														83.4582	179.213	92.0331	107.804
														211.99	334.14	105.787	114.408
														80.1258	354.212	94.8371	102.02
														88.2207	321.105	153.876	269.911
														135.415	477.256	111.399	104.901
														99.8159	311.084	125.385	142.387
														77.8334	176.204	77.7774	134.309
														287.355	365.367	76.9259	111.667
														105.197	172.311	98.368	650.15
														81.8524	348.282	77.681	111.123
														76.4157	122.351	85.5404	195.43
														184.67	207.848	81.4694	175.019
														107.932	275.159	80.7088	143.065
														115.404	205.341	97.7632	177.906
														86.6156	88.1099	83.4546	112.014
														77.3969	127.459	150.222	128.755
														90.2271	133.839	85.1646	154.564
														92.7356	285.277	109.394	109.639
														80.2338	199.058	81.66	136.406
														78.9514	95.4304	119.343	105.212
														76.0804	169.547	86.0891	99.0968
														119.294	107.658	85.738	137.36
														76.2705	119.13	96.3974	102.872
														77.4574	438.529	131.536	96.3423
														81.7469	136.893	80.4906	112.144
														80.2493	273.823	80.0246	92.0077
														79.439	129.299	79.7202	80.8249
														178.346	375.461	79.465	89.5607
														110.233	443.463	93.6836	600.966
														90.9979	238.214	79.7778	96.4174
														89.1767	367.319	95.8911	180.759
														87.5512	112.144	172.291	85.3552
														82.3337	139.777	88.7403	196.002
														77.4266	228.389	258.43	77.3234
														85.2761	108.984	79.4195	87.0393
														95.1569	489.578	131.243	95.0241
														102.381	316.746	118.874	307.653
														95.8858	306.856	87.5794	94.3746
														84.8167	191.194	93.3306	83.3246
														97.0814	589.316	85.0625	97.0482
														105.842	393.949	79.7862	148.319
														85.5146	104.056	80.768	99.5938
														97.8696	107.654	121.646	80.5895
														115.101	310.328	136.649	115.201
														90.1986	334.123	79.3467	108.137
														111.249	875.268	125.6	124.785
														108.095	244.646	81.1189	111.364
														152.929	130.053	88.6818	102.667
														79.0518	205.592	105.734	270.377
														94.0686	95.1233	83.8392	97.3245
														91.0689	368.296	89.9036	104.68
														113.337	111.091	134.147	199.672
														83.2126	142.822	80.9046	121.727
														87.6905	428.649	80.3544	84.469
														81.4129	315.274	151.951	115.77
														101.054	177.399	83.5585	76.0158
														96.0172	135.385	76.1759	83.5393
														134.705	304.53	193.267	920.639
														94.1769	308.875	105.487	97.4739
														94.0067	138.299	98.3985	215.422
														93.2461	243.291	92.1729	408.888
														89.7578	180.238	77.6478	207.995
														99.0378	277.287	77.5301	109.973
														92.8937	141.605	105.379	77.3387
														99.5839	114.002	102.026	106.941
														82.3566	154.705	76.5579	128.8
														98.9478	88.7829	79.4886	201.228
														107.181	296.796	82.9778	85.3882
														88.8817	131.949	125.358	103.007
														92.4976	159.867	94.7029	107.742
														86.4926	88.1717	79.8357	257.761
														112.406	371.588	132.305	110.161
														107.616	81.6044	94.1942	86.3314
														94.4785	371.659	83.0156	124.12
														98.1611	339.215	92.1069	199.237
														262.585	294.775	86.0537	122.615
														104.234	232.955	79.4694	86.9959
														82.1356	410.058	111.496	156.922
														135.694	84.1309	117.227	108.658
														85.1604	292.714	141.566	212.991
														84.9438	277.077	95.0919	82.3225
														104.804	227.293	126.601	169.584
														122.256	251.849	106.556	171.324
														112.314	277.055	77.85	298.474
														90.6034	328.074	83.7789	129.68
														113.106	251.647	116.314	111.593
														105.63	128.161	301.651	94.8547
														93.3252	176.75	104.847	89.667
														88.0048	251.472	76.5361	99.3611
														80.3475	323.207	76.6678	275.175
														91.9086	83.1651	89.173	190.102
														122.845	101.589	138.435	80.375
														314.856	343.542	113.725	132.112
														108.368	307.642	115.745	79.6927
														92.077	110.018	95.2032	122.633
														78.9907	163.167	129.087	92.3116
														87.3045	322.323	129.921	90.83
														90.8772	254.221	142.914	292.091
														78.7058	240.005	86.2841	167.569
														82.6896	114.565	80.2557	358.372
														86.2023	237.489	77.6394	197.989
														106.386	193.955	82.8677	192.074
														79.8338	264.989	81.1136	168.965
														97.7819	160.276	79.2921	109.212
														79.2259	139.435	87.5557	283.511
														76.142	272.728	143.222	122.87
														88.4842	119.15	107.402	404.996
														125.698	267.095	86.2082
														108.663	155.791	107.237
														80.6835	88.53	113.04
														77.6679	124.868	99.7955
														93.4389	270.279	91.1162
														119.84	114.715	106.373
														78.8072	126.229	78.745
														78.6002	256.633	91.5348
														87.8168	197.205	80.4703
														88.2394	219.409	102.679
														76.1497	86.9074	81.1567
														146.486	267.204	98.9423
														78.3235	392.796	77.5191
														115.567	197.907	103.355
														76.4233	376.757	100.609
														110.593	141.892	78.9921
														96.1948	172.17	90.1896
														95.3836	179.713	77.8152
														111.648	233.299	103.99
														84.1955	225.741	86.3103
														87.7821	167.164	77.0997
														143.183	289.989	86.3094
														78.114	99.2278	106.598
														84.4902	273.438	109.218
														102.668	333.549	97.647
														76.2456	277.217	95.0718
														82.0845	821.953	104.216
														84.8297	116.942	99.7671
														80.596	106.768	97.4441
														113.671	131.214	78.0827
														145.851	304.25	77.0872
														81.1552	312.022	173.88
														99.5353	385.013	79.5509
														90.2853	353.016	114.239
														88.648	165.848	117.032
														79.2869	140.174	121.162
														76.886	333.118	95.0125
														78.3507	366.99	137.45
														85.4284	220.76	99.0874
														145.205	330.568	146.574
														77.7462	85.8097	127.08
														99.738	236.676	114.886
														78.8009	162.609	84.2496
														86.845	329.216	80.9563
														91.1546	393.966	122.605
														247.96	259.116	92.9511
														76.8885	226.042	87.3936
														77.3782	374.539	133.927
														155.279	125.72	84.3261
														76.2103	89.2954	137.553
														404.701	355.061	189.828
														93.0051	136.998	76.0325
														88.8162	350.33	116.709
														97.5457	285.56	110.318
														115.274	261.132	120.265
														79.6562	359.658	244.989
														92.3748	396.971	86.87
														84.7696	178.173	106.472
														198.368	300.39	80.6139
														88.3965	136.458	86.0264
														78.5453	109.268	115.114
														78.4019	321.892	111.627
														79.7733	103.969	78.0652
														79.1866	206.106	85.8352
														95.4841	100.842	94.9601
														82.2324	354.011	92.8648
														83.2786	321.365	77.1371
														95.8829	274.121	99.9729
														83.6879	98.8061	100.281
														98.9988	237.125	87.8578
														117.709	143.186	99.265
														82.8966	200.144	78.5212
														89.1437	277.469	137.724
														100.9	198.126	91.4535
														100.165	77.0061	81.0429
														79.2791	329.338	76.6384
														76.079	191.874	172.188
														86.5897	280.42	91.8676
														129.445	76.9326	107.717
														86.4767	395.303	89.1096
														94.4044	79.277	138.079
														94.4009	490.314	111.652
														82.1317	245.939	82.9496
														102.442	86.9133	91.9276
														76.9323	265.54	109.377
														77.1228	84.3041	110.441
														76.9722	95.3265	81.7697
														89.2019	214.876	134.802
														100.086	100.239	109.033
														76.4734	247.237	95.8748
														81.6545	92.8187	89.4124
														167.435	122.039	81.8092
														87.7409	331.952	77.5545
														99.0666	331.934	77.7005
														85.7037	212.31	95.5689
														78.7288	108.881	99.5789
														192.303	149.125	151.462
														101.708	153.999	87.8967
														85.0045	368.206	87.8292
														97.7164	276.598	83.0742
														196.594	156.484	119.876
														85.6818	272.138	122.804
														111.315	267.653	87.5495
														118.209	83.5796	86.4905
														96.763	154.893	106.39
														85.1712	215.543	81.439
														95.5037	82.0324	77.054
														80.0516	167.52	78.44
														86.9751	144.12	79.3317
														89.4439	118.72	95.1593
														82.1271	490.281	148.619
														77.6296	259.567	101.978
														102.841	180.855	105.616
														80.9682	87.7388	102.656
														80.0905	117.886	86.8696
														87.8528	516.786	87.8611
														93.5559	333.238	80.5029
														94.2439	77.3002	86.2896
														80.8582	98.0536	104.405
														177.444	117.213	89.9843
														76.9932	120.372	79.1321
														122.152	244.635	87.3898
														77.855	124.625	81.4613
														93.6495	122.434	87.8573
														293.421	166.857	86.4244
														93.6993	335.538	105.968
														167.765	261.55	279.85
														87.3743	333.68	97.7244
														109.545	243.963	84.8267
														139.73	77.7452	90.685
														77.2467	298.092	97.259
														129.206	153.434	81.5278
														83.4254	152.808	85.8012
														85.7528	114.241	129.731
														107.65	128.591	245.96
														80.8432	126.605	86.6552
														82.6804	354.409	94.6189
														109.783	487.623	104.195
														88.5777	441.018	83.8108
														91.7105	131.781	83.1994
														150.101	353.457	140.167
														91.8299	284.673	83.7458
														78.8011	156.467	77.3034
														81.0185	179.767	92.8492
														76.8542	692.26	80.4418
														103.638	512.949	97.1024
														93.8216	274.794	98.4465
														76.1245	241.403	167.761
														85.7638	98.7551	96.7814
														152.554	308.592	108.751
														109.31	202.419	78.6162
														92.9279	250.643	76.8939
														113.677	161.834	99.2489
														93.5139	455.201	97.2907
														191.489	254.334	120.438
														79.2754	214.975	117.328
														79.132	112.446	124.895
														84.6423	88.7977	80.1374
														112.827	77.3106	82.5594
														77.1324	92.826	79.0491
														119.548	464.581	152.333
														83.0926	88.0273	131.848
														79.0443	255.516	133.916
														84.6823	237.059	86.9969
														84.2415	369.73	96.955
														97.7784	309.683	90.4622
														96.7786	316.678	93.5295
														82.6902	234.905	87.5185
														76.9305	89.5949	88.6922
														85.7075	216.978	81.6985
														97.6625	311.907	106.542
														95.4411	311.565	77.0489
														78.5858	316.062	76.2611
														106.624	95.8439	83.5695
														537.445	298.338	78.8806
														180.077	267.898	108.364
														91.1467	1084.92	171.492
														79.4797	154.136	87.1294
														118.349	193.526	107.635
														85.4895	249.633	83.6833
														93.5838	183.278	129.405
														92.4588	198.111	76.8306
														78.4082	172.39	108.524
														84.6325	138.299	103.55
														77.1771	158.218	84.2792
														90.9618	174.694	78.4212
														78.7469	212.024	139.816
														92.1019	133.804	77.2761
														79.362	193.183	76.2302
														79.1671	153.19	93.7395
														86.5414	612.713	149.444
														137.37	840.343	93.3439
														85.0792	86.1599	91.2724
														78.7073	160.817	92.0218
														96.0849	121.254	89.7147
														84.0462	146.964	97.834
														100.475	135.921	104.03
														82.6529	388.994	154.263
														125.192	408.619	81.3008
														81.4913	178.238	77.6414
														94.8057	124.577	115.657
														141.42	378.799	136.22
														82.2105	238.751	215.818
														95.8678	458.135	94.025
														112.8	322.584	82.2877
														92.8436	126.614	80.4573
														117.412	444.166	96.532
														111.154	319.008	112.182
														115.597	166.444	107.543
														98.0161	244.119	101.574
														92.6698	273.9	106.528
														94.0299	277.353	132.057
														82.1361	77.4992	90.8594
														87.343	295.162	146.125
														88.6343	306.291	76.5176
														82.4494	244.086	82.7778
														107.905	218.878	92.4412
														104.773	409.627	93.249
														91.3695	248.38	130.323
														89.6147	386.723	78.0316
														83.2503	88.1241	117.387
														83.6629	145.055	105.737
														86.0975	201.057	80.6127
														88.6139	144.03	83.6817
														109.653	101.625	77.221
														105.823	145.636	80.8089
														94.0877	261.596	80.5934
														78.0208	271.28	149.723
														76.9709	112.142	91.2381
														85.6018	251.357	92.8533
														303.228	278.902	77.7081
														106.221	179.003	82.7903
														116.844	253.746	90.057
														87.072	217.251	96.8888
														106.673	256.08	110.834
														99.0442	382.278	118.968
														82.5351	302.301	112.222
														122.529	234.165	91.5512
														236.102	102.311	100.964
														153.764	381.479	147.191
														117.561	239.384	119.897
														79.9485	344.259	122.486
														88.4045	209.37	82.6451
														91.3673	267.517	97.8508
														81.0756	211.224	91.5221
														137.138	286.998	78.0072
														95.4533	167.233	82.3765
														181.341	246.409	89.2746
														89.755	155.158	114.423
														103.324	282.254	88.1156
														82.529	573.929	85.4214
														193.676	349.832	90.354
														83.9681	262.524	82.424
														130.088	322.838	101.567
														103.044	280.909	82.5953
														78.795	123.961	135.899
														94.5949	350.904	136.26
														82.7753	246.827	117.744
														96.5981	169.469	87.5582
														81.5331	212.905	104.462
														80.6115	293.03	76.3639
														99.0759	96.226	120.621
														83.3212	167.634	133.611
														126.538	186.324	82.5606
														238.822	287.6	135.54
														82.9795	314.149	87.2308
														147.898	272.433	76.6213
														197.184	369.695	83.0607
														89.4512	115.961	76.1886
														113.808	268.276	139.22
														76.9315	361.668	101.717
														97.158	82.8363	118.604
														108.976	466.152	82.1256
														85.6764	337.926	113.355
														112.472	292.968	91.0864
														103.899	80.6361	76.3893
														77.5973	437.16	98.8356
														103.682	315.358	97.7856
														99.1845	364.426	89.9377
														87.548	295.115	79.834
														105.111	306.472	112.296
														121.179	116.157	124.44
														77.0059	246.772	90.4676
														356.966	93.5513	117.614
														112.904	468.873	138.171
														82.8344	353.688	109.73
														95.4109	173.477	115.484
														149.151	250.195	119.926
														116.829	430.177	88.7977
														96.2193	371.369	91.0315
														133.774	161.047	116.615
														84.764	96.6655	93.6976
														78.2074	221.378	82.6723
														79.0606	89.0736	100.81
														83.0194	172.757	131.001
														88.4358	179.734	89.7844
														172.102	228.725	77.2077
														80.1473	414.536	85.0288
														76.1891	100.298	101.078
														77.4665	361.993	144.02
														166.204	88.7468	86.6103
														93.2945	380.981	83.4122
														113.706	428.161	78.8741
														129.772	344.166	99.4516
														81.7468	89.1074	156.389
														76.7458	434.695	94.5168
														79.9582	76.614	124.592
														83.7857	563.569	85.1679
														88.5156	281.746	132.011
														91.9661	488.39	123.153
														84.1705	384.778	94.377
														78.0212	425.498	109.226
														105.395	226.503	100.351
														131.495	270.945	112.054
														89.4045	191.595	93.4099
														82.7072	226.625	100.87
														76.2468	258.269	82.5543
														105.88	227.593	133.718
														85.8747	126.462	102.584
														105.386	166.47	84.9915
														132.89	195.404	90.7489
														85.8848	311.937	144.887
														118.763	204.368	109.378
														98.8825	83.0261	271.752
														114.207	196.648	97.3856
														118.73	284.602	83.7623
														80.5005	222.914	122.199
														77.7415	230.107	84.4237
														95.6232	389.824	79.5292
														80.552	168.985	79.7928
														88.9401	257	95.4288
														82.3729	265.977	95.859
														93.8012	242.033	83.2393
														91.9603	187.128	89.1285
														113.722	262.142	88.3847
														93.9218	142.794	77.2474
														83.1189	286.762	90.5739
														91.4776	95.878	100.736
														94.8583	106.812	90.3149
														87.8835	229.202	83.1658
														89.5919	145.792	97.1461
														85.9183	134.591	79.6327
														83.529	86.8915	87.842
														92.1591	358.46	220.168
														94.5735	226.639	77.6247
														99.8642	175.16	242.056
														342.841	161.786	84.6164
														112.128	431.073	95.9064
														85.6074	143.711	81.9428
														79.2195	113.569	215.02
														92.9083	218.598	194.262
														106.026	227.188	94.6682
														116.791	214.086	145.368
														121.227	169.519	141.102
														92.789	87.9811	165.257
														82.6636	96.5632	80.2307
														107.464	239.14	93.4802
														87.4642	191.947	79.7377
														133.237	292.689	77.7427
														110.984	709.907	251.574
														83.1312	192.991	83.7931
														88.7632	180.113	76.9406
														76.613	128.976	109.583
														82.2327	311.932	78.4506
														102.534	332.379	90.0276
														157.833	115.743	83.5812
														76.4839	126.47	209.643
														110.883	81.7847	78.6098
														81.7018	386.047	225.63
														153.921	156.205	131.134
														95.6804	223.112	90.3651
														122.06	109.727	85.9112
														129.347	173.925	85.5529
														83.9676	180.632	127.045
														76.8591	216.093	80.1482
														85.2751	86.9239	78.518
														122.604	314.46	76.0753
														77.6935	525.681	96.0507
														76.0975	78.546	109.228
														76.2713	337.656	113.167
														106.25	106.854	103.462
														80.8182	296.62	120.582
														89.1179	272.788	81.0056
														79.4758	351.679	88.4803
														83.0516	244.696	84.808
														105.257	383.08	88.1542
														191.825	391.62	79.3063
														79.0473	114.469	82.4549
														93.0765	109.664	78.7038
														89.838	138.277	81.4828
														79.5914	310.614	82.4735
														77.6435	172.936	79.2535
														80.8991	462.55	116.934
														96.5805	223.029	102.208
														295.618	410.511	83.7106
														85.6478	93.7873	85.6394
														87.8285	105.523	76.6881
														97.2202	200.956	85.4938
														94.4272	421.396	99.4796
														91.9427	261.047	86.4978
														88.2484	257.172	106.309
														88.1585	558.862	79.207
														79.5416	639.629	86.0062
														109.693	100.924	102.302
														137.44	368.425	114.981
														119.604	345.284	85.9528
														98.6116	374.633	110.872
														90.6807	420.495	99.9656
														78.6436	131.57	78.5387
														77.1899	83.9301	81.2524
														90.1861	386.631	77.7307
														82.1187	245.121	102.678
														84.8943	238.991	107.141
														86.9115	320.612	111.522
														77.9631	278.322	78.95
														79.0911	108.227	113.807
														96.9637	134.398	82.7946
														77.3471	255.21	100.374
														188.047	302.963	91.6153
														83.6276	115.931	107.906
														76.5508	201.146	109.229
														114.595	163.897	155.897
														116.51	132.772	102.484
														85.1094	178.899	127.467
														91.273	152.824	88.0912
														88.9732	263.619	87.6616
														80.4979	76.1389	98.8834
														107.597	125.507	85.6883
														228.263	250.234	76.1141
														77.8338	112.188	79.7189
														85.5941	259.876	105.807
														77.2747	454.849	93.6833
														98.575	92.7203	105.072
														100.854	252.74	80.5207
														92.4101	264.21	81.9514
														82.269	90.6368	131.428
														107.471	92.0048	88.6384
														78.7309	282.398	79.1801
														83.7856	168.701	81.9154
														86.4729	111.398	77.6573
														108.823	164.915	84.9716
														79.299	77.8038	103.821
														92.0926	354.042	101.196
														80.8047	176.248	81.0344
														181.92	114.359	125.656
														78.8887	116.372	88.6856
														98.6997	103.529	81.1796
														77.4176	142.596	112.58
														90.938	84.148	77.2062
														102.114	555.72	91.3127
														89.7113	224.132	99.3083
														84.5391	119.447	88.7283
														198.519	97.2176	84.3829
														81.0267	223.215	130.507
														79.0196	367.856	98.2663
														83.3201	735.496	77.8072
														98.9447	527.588	76.9548
														78.3589	574.221	100.079
														82.1697	141.664	100.265
														85.0835	155.58	92.3145
														109.895	317.953	95.4872
														98.9039	87.5164	82.7353
														90.3727	319.266	88.9222
														82.4093	375.673	93.6228
														120.172	354.675	121.113
														108.265	176.159	90.8391
														103.076	316.24	94.6912
														87.1149	446.317	85.4013
														86.5575	426.985	83.5225
														202.245	207.683	77.1886
														82.4727	285.159	76.6608
														93.5752	226.737	89.1112
														78.9684	488.352	97.2871
														298.062	616.093	81.4026
														85.5657	175.966	91.4115
														86.4286	406.932	88.8176
														78.6533	238.303	94.4335
														114.469	167.338	79.6092
														76.7508	214.757	76.167
														78.045	242.737	78.3771
														97.0492	435.768	82.7672
														101.428	185.88	196.93
														95.6853	433.827	86.6605
														86.786	262.837	82.9419
														84.2665	273.53	77.4957
														127.048	200.627	110.27
														87.4388	343.574	152.219
														79.1284	693.059	100.956
														431.475	331.633	80.2907
														149.538	132.116	87.7165
														76.0202	99.5501	92.5569
														76.3804	174.12	86.6733
														88.6291	86.5527	78.7531
														88.3607	482.08	92.2336
														112.068	244.526	87.1098
														103.655	80.3171	126.928
														77.1373	527.93	81.3461
														88.8925	468.616	78.695
														88.1195	210.928	96.4639
														89.4708	410.831	88.8484
														80.361	296.702	76.2113
														76.3477	378.603	80.8328
														80.5338	91.358	76.0876
														101.396	158.635	99.2528
														96.1247	304.282	84.095
														77.0059	393.945	89.5942
														150.711	192.855	90.7441
														77.2876	201.748	93.9857
														77.21	310.295	124.454
														92.562	90.4385	88.0996
														85.5917	148.414	83.5271
														76.7569	146.855	79.6427
														112.28	239.521	94.6967
														169.368	436.13	164.781
														87.1004	169.388	97.8342
														77.2654	281.712	93.8708
														87.323	375.243	85.388
														84.315	207.109	109.5
														150.026	259.881	83.284
														96.2589	103.935	92.3535
														82.7621	246.253	94.1823
														84.3123	317.755	85.5683
														121.784	183.908	130.211
														117.559	269.243	76.7316
														77.173	165.937	102.68
														76.183	172.328	86.6553
														104.568	88.7573	79.1703
														99.13	80.1685	113.044
														79.5298	134.759	84.1327
														91.6372	293.355	105.062
														78.2471	115.942	81.4236
														109.198	91.1635	84.2095
														88.6534	156.106	86.1978
														150.699	170.377	88.4332
														102.824	92.3424	80.4326
														82.923	77.8147	136.77
														77.1498	167.03	95.7783
														79.0717	164.156	83.6498
														114.993	253.583	97.7696
														99.4817	156.954	99.2506
														81.773	108.849	101.14
														114.072	181.987	76.0204
														79.3906	98.3219	96.6635
														127.923	160.616	80.4266
														95.104	178.304	81.0217
														95.77	268.629	115.38
														91.4387	138.539	91.1792
														88.2642	161.92	91.976
														94.5636	100.063	185.733
														93.12	139.549	76.6144
														87.1691	118.621	90.4011
														76.8359	109.705	142.501
														78.0495	122.842	86.9102
														86.0803	170.403	113.238
														82.1668	83.0546	108.192
														101.499	214.075	144.369
														104.111	126.149	76.1741
														79.6507	550.1	86.7159
														85.1467	565.354	98.9475
														118.319	376.694	83.0137
														122.926	466.623	98.1495
														87.8839	507.242	79.3938
														96.7487	402.954	78.7877
														76.2764	270.162	90.8035
														83.7684	681.184	90.7869
														95.8785	104.753	157.832
														78.197	240.105	102.027
														76.1491	517.943	77.7092
														114.852	178.864	79.5622
														110.078	404.116	110.08
														85.0401	483.504	93.7361
														82.2692	515.031	138.317
														93.1987	326.819	107.757
														95.8081	635.133	84.2023
														110.658	76.8484	94.2246
														114.092	425.397	83.2637
														88.0889	93.6276	88.9455
														132.564	444.138	89.435
														76.6649	364.783	113.747
														128.244	100.358	82.0881
														179.077	448.622	98.4805
														207.02	707.473	105.706
														93.0262	247.293	78.9954
														85.8799	150.857	85.8736
														79.156	453.668	117.977
														76.8719	278.417	88.6557
														76.8268	173.556	79.9625
														84.9045	133.037	171.658
														79.0138	77.2843	81.3527
														77.9874	138.204	125.535
														95.9629	138.784	86.6907
														109.163	184.756	82.0618
														91.2809	109.526	79.9808
														147.289	200.784	76.1729
														82.983	145.95	115.602
														111.246	119.249	81.4968
														76.2498	80.1902	81.5566
														88.6872	370.74	119.363
														81.0093	100.783	102.008
														82.5682	88.9785	88.4015
														94.4352	179.646	83.3151
														92.4263	135.518	108.844
														80.5638	141.758	119.154
														91.8859	143.468	161.347
														83.607	217.566	77.4752
														127.702	159.586	131.546
														79.9474	262.166	78.3832
														102.801	175.028	90.6127
														77.771	220.011	81.7887
														90.484	325.152	102.67
														110.069	143.002	83.8116
														77.183	94.8319	94.4786
														130.738	174.909	129.221
														235.649	116.765	95.541
														84.6071	87.9888	85.2745
														87.048	141.313	155.363
														251.403	210.513	83.4829
														77.0328	440.662	97.2627
														77.7046	317.048	94.6387
														92.4588	204.515	95.0156
														81.7847	82.1123	214.585
														85.5266	173.584	139.108
														82.0555	100.506	76.3944
														76.8586	249.151	122.765
														84.278	163.031	125.864
														133.819	267.275	77.8658
														82.7962	320.44	89.4035
														85.1481	221.278	91.5634
														81.9822	134.961	77.4634
														84.4262	321.19	136.799
														90.5974	187.915	82.7018
														108.51	342.578	167.132
														126.311	134.743	100.679
														104.683	86.115	124.104
														80.9907	180.455	94.167
														117.374	278.587	81.0469
														77.8614	357.273	106.175
														89.5226	565.067	111.567
														98.3449	402.379	132.172
														76.303	167.592	76.0017
														87.1476	324.886	97.9591
														111.48	112.466	86.7416
														98.5603	422.117	192.492
														77.5903	185.168	155.546
														89.8081	147.217	92.2767
														89.9039	369.342	87.4815
														76.2532	142.161	90.6076
														87.9656	387.501	175.318
														98.3528	403.775	80.7639
														86.1647	104.036	76.8175
														98.0414	81.2066	102.516
														86.6479	302.042	78.4756
														78.9881	167.747	116.425
														77.142	386.204	99.9171
														79.6383	76.9784	94.2992
														121.596	78.3918	109.118
														116.801	356.624	78.5355
														92.7627	275.408	139.477
														79.4302	207.145	80.2622
														106.504	207.589	78.2001
														90.7218	317.536	102.024
														76.6199	105.673	94.9157
														88.5007	152.491	95.4595
														126.577	274.193	86.2686
														81.6423	402.593	77.1884
														105.648	412.754	78.0773
														169.917	437.513	87.8925
														86.8779	268.83	80.7863
														90.3234	279.207	97.3846
														134.986	244.386	139.828
														77.2869	387.914	97.9668
														91.9441	348.454	161.619
														78.1797	232.628	151.047
														113.046	103.411	84.5341
														81.4594	117.786	156.752
														117.003	78.0402	120.829
														81.4375	176.743	122.826
														101.533	265.874	100.288
														81.5252	247.486	137.056
														82.139	113.337	86.5219
														81.747	571.668	86.9295
														172.925	190.875	99.0339
														76.3086	162.811	112.616
														76.4854	92.7154	98.1648
														96.4331	93.5887	101.689
														80.5421	411.302	77.6851
														106.228	231.874	95.6593
														79.216	152.141	103.345
														100.65	299.056	80.971
														81.4252	200.369	102.417
														110.062	336.974	82.8709
														91.6388	110.156	86.729
														84.2065	357.089	94.4196
														120.668	83.1922	78.1668
														91.7645	104.506	83.6435
														87.7024	95.9552	141.54
														86.079	197.784	77.5783
														82.1178	279.432	143.262
														76.9666	209.2	84.5139
														112.3	158.071	161.85
														83.4809	92.5608	98.6745
														85.4289	86.1938	88.1536
														96.4141	149.176	119.477
														82.3926	78.8507	119.867
														90.3772	387.967	89.8038
														122.175	99.7786	92.6225
														80.4318	405.807	144.688
														119.237	348.836	113.239
														77.9406	89.5086	94.135
														84.5873	108.138	87.9764
														77.1911	206.932	81.9831
														78.5642	138.339	91.2784
														86.8357	229.496	104.288
														80.731	98.656	79.9041
														79.5401	135.782	94.28
														92.8089	322.485	150.828
														78.4944	290.461	76.1342
														94.1738	142.189	85.4957
														83.9088	173.707	112.635
														90.8333	81.019	80.4509
														96.6781	217.723	117.867
														82.0897	249.765	109.855
														129.324	186.968	86.4684
														79.8213	168.264	81.5825
														165.465	264.458	93.0915
														93.935	88.6105	91.1189
														81.6429	194.877	120.901
														81.72	143.862	79.589
														104.211	122.755	84.0772
														99.6319	130.717	81.3376
														76.5301		89.4817
														79.9958		105.647
														85.5844		90.3712
														160.967		105.159
														96.0168		88.7508
														82.282		78.8744
														90.444		81.6815
														169.044		84.3731
														87.588		94.2656
														118.956		89.0765
														110.407		118.47
														85.4365		81.0311
														82.8421		85.0359
														76.024		117.205
														81.9837		95.5978
														123.104		81.9265
														80.9039		97.5726
														97.5506		84.3617
														77.67		86.9741
														89.1781		76.3164
														92.8297		83.8649
														102.936		85.9622
														86.1688		79.8764
														80.2987		100.089
														89.2667		82.3456
														141.797		85.3368
														91.7754		139.983
														157.4		98.0422
														95.6134		128.826
														88.9561		85.6514
														111.56		102.127
														90.0523		78.5192
														158.754		84.1192
														108.719		89.314
														149.282		90.7651
														79.2088		80.5871
														82.9427		79.8529
														78.4975		86.3466
														96.7367		211.144
														100.53		76.5574
														81.9896		85.8879
														77.7454		104.191
														77.3838		85.2891
														102.124		147.484
														113.023		127.217
														101.832		92.5223
														76.9058		139.149
														152.275		77.9129
														92.5721		81.5312
														80.1589		112.142
														76.6469		82.8488
														78.6726		98.1049
														82.0037		82.5705
														108.764		78.0537
														81.1632		167.02
														156.224		78.8575
														94.8008		102.613
														113.415		85.2933
														77.3906		106.247
														108.287		95.587
														78.9144		86.4959
														81.9234		88.8213
														81.5535		158.783
														76.0067		94.0622
														87.206		83.6597
														78.8878		127.511
														95.1324		76.3967
														108.157		103.307
														109.512		97.3671
														103.314		128.421
														77.1304		102.789
														83.925		134.295
														102.079		110.983
														88.8742		106.933
														83.4959		84.3722
														80.2627		89.5408
														84.2008		102.983
														80.933		108.329
														96.2725		110.161
														93.3206		101.394
														81.0616		83.1379
														82.925		97.8806
														83.5016		89.5142
														275.862		235.968
														104.243		119.472
														82.5749		82.9977
														95.123		104.762
														125.644		81.7616
														93.4276		81.0761
														78.938		132.942
														111.779		99.3407
														96.5296		108.736
														104.558		112.387
														100.185		107.814
														91.8392		86.3363
														94.5648		85.4988
														83.2992		77.7974
														110.13		90.8529
														76.5986		92.846
														135.832		110.907
														101.73		107.439
														133.251		103.819
														81.8181		94.6791
														137.122		78.1611
														78.5402		129.602
														150.298		97.3408
														148.536		95.9938
														130.876		122.998
														96.0438		84.4509
														113.163		85.3684
														111.711		87.8084
														99.4729		78.6639
														78.1879		76.7841
														106.658		78.9847
														83.3749		119.179
														147.244		79.2828
														88.2224		76.3663
														89.1652		79.8827
														136.2		157.651
														93.1406		79.0435
														84.6179		118.199
														100.172		197.256
														76.5115		111.259
														100.396		87.2952
														83.0711		158.174
														91.8223		92.1867
														100.467		85.1206
														86.7416		100.462
														99.6903		91.964
														84.0572		87.4275
														82.5889		119.669
														78.4962		83.8707
														149.43		105.435
														92.2427		138.566
														82.1995		76.9955
														105.277		85.5213
														87.6314		129.154
														111.513		109.231
														87.5113		95.3938
														79.048		87.4174
														76.7426		98.1782
														196.313		82.7669
														148.261		78.449
														130.062		91.4539
														126.67		108.507
														84.1244		78.0965
														84.8764		83.9273
														77.8708		152.99
														82.8684		99.7857
														107.697		117.619
														78.3775		95.6377
														165.717		84.4464
														84.8604		101.453
														86.544		92.0964
														79.6591		99.3918
														108.873		78.6801
														156.006		104.782
														110.843		90.2495
														76.4925		113.818
														84.6242		83.4068
														105.525		107.692
														77.1803		83.9754
														87.5617		82.6723
														93.1401		84.5906
														143.582		78.6392
														84.5537		98.2599
														102.625		98.3649
														84.1666		82.2747
														89.1969		100.833
														87.4424		108.06
														82.3353		98.3031
														89.8915		94.0062
														134.245		98.6174
														142.68		79.7169
														77.5753		92.8644
														98.1551		140.024
														110.547		101.512
														78.3118		80.8488
														84.576		88.7295
														76.0594		85.8467
														81.5802		103.959
														89.1504		82.9429
														157.857		109.435
														87.3738		86.0987
														96.3703		100.787
														81.3664		97.4008
														77.4516		89.1603
														83.3069		90.6785
														85.8794		82.7432
														135.083		89.6833
														78.1503		80.698
														209.195		80.7615
														491.462		80.1982
														184.11		121.695
														294.383		100.124
														97.8142		83.872
														77.5481		78.1188
														78.7138		91.4925
														84.8054		86.015
														84.2477		94.8109
														120.585		81.7622
														78.7107		134.693
														176.093		96.3377
														77.685		231.609
														82.8283		78.3635
														81.2272		90.873
														82.6602		95.348
														85.0881		144.416
														81.8811		188.471
														76.9481		88.9844
														83.347		116.273
														85.1461		96.13
														89.3203		81.2512
														85.4635		86.2714
														83.5229		87.7328
														98.0257		83.6784
														85.5807		93.6016
														76.1469		78.5228
														82.0268		88.5289
														83.9121		112.249
														78.0235		88.1027
														76.3281		91.7516
														109.905		90.1911
														89.4942		273.205
														113.894		91.8192
														87.5176		79.65
														135.134		79.6933
														95.2287		97.0126
														95.7545		97.9937
														76.4271		76.7832
														80.4614		81.8569
														92.4126		155.268
														88.0584		90.8216
														197.075		82.3569
														99.8312		78.0251
														94.8948		149.922
														149.043		111.738
														83.7031		104.036
														99.2294		97.4634
														89.3642		101.514
														79.2779		106.239
														85.3615		83.4596
														95.0495		89.1126
														127.431		116.072
														80.5846		81.7581
														95.2097		107.555
														85.8944		80.9767
														82.5674		86.1501
														79.3436		88.7853
														121.71		114.911
														94.9744		83.0719
														101.191		80.3401
														125.695		88.3826
														83.3648		88.393
														84.9432		83.1639
														89.9345		94.4518
														86.1418		85.9131
														122.922		79.8414
														81.6975		111.566
														81.8722		76.9606
														284.931		90.006
														86.4366		82.2445
														88.9789		93.9895
														84.2869		139.377
														82.535		82.7001
														81.0445		99.8104
														160.435		101.805
														90.2917		79.025
														100.901		76.3036
														85.3335		169.885
														148.886		76.0795
														86.1419		91.7976
														118.427		82.4485
														92.5903		90.1385
														89.0579		108.6
														79.8328		77.4912
														97.2387		96.899
														80.2739		97.4913
														116.546		103.265
														93.8009		115.888
														94.4007		88.1856
														84.3936		79.4055
														101.777		101.163
														92.2611		90.5969
														86.3408		114.514
														77.6771		79.3832
														85.9801		89.6046
														93.0846		85.0688
														86.2017		82.3944
														282.673		88.2553
														96.9497		235.654
														77.7205		81.4376
														88.234		87.943
														96.3639		77.3265
														88.6169		87.022
														79.1669		130.913
														79.2175		84.9423
														125.422		82.132
														82.135		88.4413
														86.5714		88.0565
														130.05		76.4481
														80.8322		81.6396
														76.0076		87.0072
														151.94		90.8755
														80.6859		84.0453
														108.513		79.6204
														79.8243		89.786
														288.273		89.2839
														81.0833		99.2275
														99.6494		92.4384
														100.144		84.3411
														80.2046		132.92
														76.4277		111.574
														76.4849		80.9425
														146.794		89.9014
														161.365		82.337
														105.515		95.2826
														182.378		405.821
														164.818		160.875
														175.657		112.762
														78.5404		82.2524
														77.5291		84.1135
														80.7776		97.9995
														78.7743		77.7365
														98.5619		83.9912
														77.3926		95.0758
														115.115		83.4574
														77.3134		115.099
														80.9323		93.747
														120.898		79.0637
														85.4315		95.1993
														126.897		111.117
														87.6231		87.0698
														103.881		97.9767
														157.068		80.7935
														115.456		94.2128
														173.861		100.275
														82.3807		102.374
														137.779		105.146
														87.0001		98.9873
														89.6271		78.5014
														91.8323		113.866
														100.888		81.1241
														86.57		80.0921
														78.5714		109.741
														89.7595		99.0274
														107.676		140.078
														92.9202		100.175
														78.2771		76.1321
														89.7245		114.005
														176.337		98.2847
														79.1088		106.303
														79.067		79.3236
														85.4689		82.1187
														93.7965		89.8119
														79.1538		77.2889
														90.6089		96.9834
														84.3071		110.694
														77.6359		78.863
														87.6051		97.409
														179.854		98.5199
														85.4876		77.987
														158.803		85.9046
														121.949		76.8824
														102.213		87.5389
														83.0138		111.33
														83.6674		162.832
														79.7657		98.9847
														155.333		264.029
														90.8124		164.783
														82.7557		113.214
														86.5413		104.599
														76.3058		99.0374
														81.9508		86.0702
														87.8772		76.4929
														86.5032		99.7656
														102.002		105.406
														96.0265		123.769
														88.8877		92.7076
														76.2497		78.1949
														78.4521		81.7106
														76.3873		480.174
														92.031		169.903
														139.919		121.222
														89.8115		80.8627
														77.494		98.6759
														91.2791		85.9681
														86.6577		118.143
														93.2331		89.0814
														79.0507		204.33
														91.5732		175.435
														114.042		76.6284
														89.2596		90.14
														83.9822		153.131
														86.9173		157.641
														134.509		85.9175
														80.2601		93.8465
														91.2557		106.633
														101.478		81.4098
														134.925		99.7876
														84.6061		79.088
														76.3762		116.365
														100.523		116.11
														101.833		99.2766
														89.8526		126.606
														86.4752		131.266
														83.9956		105.503
														109.004		110.142
														111.626		145.456
														106.626		101.263
														88.2486		90.9463
														102.394		102.982
														76.9423		81.5696
														109.724		101.476
														78.0909		85.1492
														87.8784		84.8661
														107.679		101.481
														113.579		107.979
														166.177		77.0689
														83.5394		79.2203
														156.64		89.1018
														184.276		89.1805
														76.131		144.716
														123.268		89.2399
														84.9795		92.7488
														93.5113		80.6724
														77.5359		78.3614
														130.518		186.501
														101.293		76.3652
														76.0136		80.0976
														85.4739		78.3274
														77.6459		76.1172
														77.8393		125.188
														78.505		80.3973
														83.418		83.2437
														85.101		119.382
														83.2655		95.709
														87.16		94.0141
														131.743		88.7233
														138.505		97.7017
														101.635		85.3965
														81.3514		97.6681
														86.4999		91.5582
														135.995		91.6343
														80.6414		92.8375
														85.0239		98.2745
														172.065		83.073
														76.9634		77.7847
														78.9532		208.361
														98.3992		85.7095
														252.21		80.8548
														85.6171		89.7564
														84.521		90.2716
														78.3063		127.34
														102.071		112.751
														89.7372		134.854
														87.4043		82.2675
														76.9807		86.4604
														90.5028		88.7649
														77.5406		82.6574
														80.5929		84.6484
														87.4992		180.674
														99.5257		79.1885
														132.669		105.507
														86.8649		78.0019
														78.8827		77.386
														99.7995		154.228
														104.21		94.4318
														90.8648		77.2344
														107.029		81.7982
														92.5946		90.2653
														92.3915		109.171
														200.042		82.233
														81.6469		147.584
														87.6302		76.0818
														126.513		104.898
														77.9965		98.2982
														102.488		148.639
														81.6197		87.0155
														87.3564		173.514
														480.814		76.1323
														165.45		105.997
														86.214		83.7884
														84.9053		132.981
														94.4934		148.652
														84.2343		134.441
														79.3383		76.7469
														76.5548		101.286
														77.7949		172.174
														87.6924		83.617
														93.2638		78.3555
														119.511		91.6361
														81.6076		85.6889
														85.9678		111.057
														81.9164		94.9769
														135.316		108.596
														100.224		137.255
														84.584		83.6117
														79.7694		80.3605
														114.904		78.3112
														85.1895		95.4154
														86.7415		88.424
														99.4743		198.063
														99.78		428.849
														92.1928		146.37
														97.1725		93.1181
														78.9383		148.617
														82.0539		76.0226
														111.324		100.257
														80.9864		197.429
														80.6509		79.3499
														83.9473		119.792
														102.845		111.707
														90.3561		155.749
														118.84		84.2793
														92.3896		76.445
														103.014		128.454
														81.9439		93.32
														77.144		88.3311
														78.243		121.754
														90.429		93.4164
														103.787		100.896
														104.993		86.416
														80.0934		79.4474
														96.585		83.1328
														76.7811		79.9466
														79.6781		97.3791
														107.954		78.2182
														87.0547		76.2213
														87.9752		78.3771
														76.7084		76.0197
														110.737		115.837
														89.0966		83.9435
														91.2102		96.1071
														82.0271		82.9062
														91.7379		83.5745
														129.285		77.1367
														129.747		95.4838
														126.245		86.7565
														88.0642		77.2341
														162.812		104.082
														88.3366		102.967
														83.0623		83.4605
														92.7807		77.6944
														83.5853		113.736
														104.812		92.4316
														102.842		95.7204
														99.5288		76.6048
														99.2655		76.4017
														106.898		88.1654
														157.031		87.544
														219.078		90.8936
														81.8461		79.7665
														90.6754		81.032
														99.9028		86.4583
														102.688		79.6022
														89.8886		79.4061
														91.1982		81.9707
														89.9853		83.2611
														107.185		78.9683
														92.1769		102.216
														92.5457		88.5934
														84.6671		146.876
														95.0073		84.242
														89.3437		105.89
														77.6089		127.387
														106.186		97.4982
														83.8521		85.5676
														118.21		208.593
														83.5276		142.866
														86.2727		85.2052
														78.9973		95.9448
														132.911		223.822
														104.03		81.1436
														86.0465		100.464
														82.6844		78.1283
														174.734		78.8944
														86.1792		76.5843
														77.0234		77.5871
														81.8951		95.211
														88.6414		79.1188
														78.8307		100.956
														112.903		79.9377
														104.912		122.733
[truncated: 14,946 more rows]

## Sheet: Fig. 3
c			d			e			f					g
8x mutant	8x miR-21		8x mutant	8x miR-21		8x mutant	8x miR-21		8x mutant		8x miR-21			8x mutant		8x miR-21
2.92567	15.1177		1.27158	15.8166		0.0625	0.333333		RISC-negative	RISC-positive	RISC-negative	RISC-positive		free	on mRNAs	free	on mRNAs
			2.06767	11.3928		0.0862069	0.277778		0.905405	0.0945946	0.713009	0.286991		19.8012	23.5933	16.4917	34.393
			1.1859	8.44106		0.0392157	0.169014							16.8447	17.0972	58.8876	69.6938
			3.88863	11.9245		0.0869565	0.234043							26.1539	15.8933	21.7083	50.438
			1.29695	8.46593		0.0454546	0.269231							22.4881	35.0687	15.0979	36.883
			1.96776	6.59825		0.0727273	0.222222							13.7979	26.0799	15.6512	22.68
			2.62692	25.2204		0.0740741	0.25							18.3904	34.8127	19.0011	63.3863
			3.34456	2.22163		0.123894	0.0952381							19.5953	16.1641	27.8139	38.4272
			3.22605	15.9187		0.0645161	0.35							26.2752	15.5096	14.8907	67.3086
			0.89407	4.61277		0.0350877	0.176471							24.1877	30.9543	25.4507	53.1802
			2.6281	12.8375		0.106383	0.304348							16.618	21.7982	26.4676	28.3687
			1.33913	15.6831		0.0740741	0.378049							15.0268	14.3583	15.0321	84.2923
			0.938859	5.49979		0.0434783	0.166667							16.7045	24.8841	20.3456	20.3462
			3.62767	11.1746		0.0476191	0.257143							28.616	18.3034	23.3889	15.545
			0.555544	11.1515		0.04	0.230769							17.433	76.181	14.8787	29.4354
			1.7951	15.3479		0.0810811	0.375							22.1227	13.8886	33.623	21.3323
			2.722	26.4847		0.117647	0.15							15.3887	14.9006	17.6445	45.374
			4.28509	27.3788		0.130435	0.491228							20.6907	17.195	20.3049	30.9935
			4.07854	7.42547		0.166667	0.173913							17.1452	34.3232	37.9347	14.1541
			0.506628	9.87688		0.03125	0.204082							21.1997	27.4781	17.8524	52.4615
			0	6.87282		0	0.1875							17.7146	18.7959	51.9181	28.1461
			1.74565	32.4337		0.0625	0.448276							18.4119	27.6463	22.7356	42.4565
			2.05846	40.8632		0.0833333	0.466667							21.2672	55.3679	21.0907	28.2794
			5.84119	2.78729		0.171429	0.0967742							28.0591	40.7451	19.332	35.6045
			4.90055	13.1566		0.166667	0.317073							15.4277	26.2518	24.1463	57.6066
			4.6666	15.4924		0.0869565	0.322034							23.0071	15.9093	28.8902	50.7078
			1.95371	4.04922		0.0909091	0.113208							15.5894	31.1937	22.5649	20.0512
			2.50762	13.3678		0.115385	0.230769							24.2753	17.529	26.0669	29.5544
			2.63221	12.3813		0.0943396	0.272727							26.0432	20.2981	31.6016	18.5319
			2.61493	15.0735		0.0877193	0.381818							13.2868	32.1724	13.9126	40.1385
			7.33124	6.72882		0.1	0.214286							21.6432	27.8854	16.0799	56.4467
			4.37487	15.3878		0.134146	0.25							31.9916	28.8049	17.4215	43.1576
			6.74287	29.1786		0.142857	0.493506							19.3267	20.6934	16.1884	56.9666
			6.50947	13.2601		0.134615	0.15							16.674	19.0019	26.5547	71.4679
			3.49265	14.4819		0.106796	0.302326							45.542	27.4246	15.0127	35.5821
			1.73305	8.83715		0.0634921	0.24							20.4756	24	37.4213	33.5428
			2.24446	11.1609		0.0634921	0.218182							37.1106	16.2121	16.654	22.033
			2.31918	23.2045		0.0941176	0.473684							19.0446	29.1026	28.8579	57.7347
			3.27674	9.75685		0.0857143	0.3							35.0996	26.7582	35.2484	46.6256
			3.09075	13.0218		0.111111	0.3							14.0651	22.8973	13.8881	38.3493
			5.09117	6.13085		0.130435	0.157895							15.0144	23.6782	15.4306	23.7972
			2.27891	6.93795		0.105263	0.189189							25.0936	27.5289	13.3664	40.305
			3.22612	14.2233		0.09375	0.375							61.1744	22.4484	13.8109	28.8161
			2.90389	11.6822		0.107143	0.26087							25.1106	58.3053	14.7172	24.074
			2.84849	48.8505		0.0987654	0.491525							26.8291	18.8088	27.2988	69.9865
			2.84652	8.8575		0.111111	0.22449							14.7395	40.6413	31.2943	29.7527
			1.86387	5.22817		0.0666667	0.111111							15.8299	38.6875	17.9449	22.5486
			3.80692	8.73875		0.137931	0.166667							20.6048	25.5502	16.2137	39.6289
			4.28294	20.7106		0.1	0.294118							41.0127	28.0617	27.1589	46.5362
			3.95586	16.3714		0.136364	0.237288							18.1954	23.1637	42.2996	62.1668
														16.391	41.0332	17.1973	28.8921
														22.5713	21.9386	28.4474	65.0438
														13.4323	32.8194	23.4906	38.9423
														20.2545	55.6003	15.9664	49.1513
														17.4121	51.7315	24.7563	52.9039
														17.0621	21.4908	31.1929	14.6081
														22.7782	31.2183	13.0732	78.6823
														13.7612	19.8145	27.003	19.1259
														16.2216	14.1652	36.3358	44.7941
														29.7901	20.455	17.8068	35.0763
														14.5488	21.4408	21.0061	53.1445
														19.7947	39.2378	17.3077	38.5028
														31.9365	20.778	13.8342	37.0315
														18.1325	37.5954	15.4225	15.1045
														13.0204	33.4619	28.8351	31.9861
														50.0059	27.0188	14.9224	62.6449
														26.5792	19.1193	37.2955	27.2724
														16.6577	60.004	16.2416	82.3582
														19.3987	33.0151	13.6331	43.0648
														13.605	16.0429	31.5624	35.6349
														13.7409	20.8698	16.0151	45.8067
														16.4621	73.3124	32.2857	35.1745
														24.1567	23.7958	14.5335	58.2235
														16.2132	40.7188	15.5795	84.0463
														26.465	35.2988	20.7421	31.0527
														22.6289	22.26	30.2145	29.4688
														16.1977	28.0925	34.275	25.6215
														15.0246	36.962	16.946	50.1342
														21.9688	18.284	40.4085	18.1637
														46.5126	23.3506	20.518	68.747
														18.0731	48.7321	34.8938	40.3289
														14.0637	51.6023	15.6578	38.7767
														14.923	29.6425	25.5331	23.1416
														27.9912	62.2971	20.0028	28.4524
														17.7273	33.635	30.7581	30.7721
														27.7001	45.6681	16.0987	21.1778
														13.8514	69.4195	38.3258	14.979
														25.9387	27.1161	21.9666	124.03
														35.0596	49.2222	26.8348	27.6185
														15.11	40.5847	16.4538	42.0946
														13.2261	65.8451	20.4511	55.7407
														14.833	27.7377	27.2813	31.5192
														20.3305	58.567	31.5987	32.4305
														19.7111	25.1122	15.8459	36.202
														23.6147	60.5726	16.6463	52.2818
														23.4283	25.439	28.9118	67.8017
														19.5332	30.4776	16.5881	474.548
														13.9624	22.0465	32.3986	13.9348
														20.2352	41.8905	13.7576	41.2116
														38.4983	27.4524	13.9852	19.8569
														14.4063	47.4089	15.0989	70.2638
														41.5258	24.6783	14.8409	124.692
														18.8681	31.516	25.102	45.4463
														15.4924	23.1494	18.9	22.5812
														42.2741	29.4348	20.7996	66.6721
														19.5442	15.8313	18.1834	60.4842
														25.306	47.024	17.2501	115.764
														13.3701	16.892	15.2419	101.634
														17.5686	74.1682	36.0791	53.8174
														29.8558	30.0413	13.5389	69.3611
														13.0258	21.7247	14.2384	84.8255
														14.6604	15.4667	19.5719	45.6964
														29.2154	44.5779	19.7154	75.6179
														18.5997	15.687	18.9789	18.4319
														18.2647	42.4027	19.6709	38.5202
														14.1115	15.7833	13.2576	31.552
														23.4389	16.0908	82.9844	41.1101
														33.8211	34.6711	37.0941	45.0048
														15.8625	14.4072	23.0698	42.6886
														27.6305	13.5104	20.2284	25.8636
														27.6967	25.5833	26.8301	98.9526
														17.7532	38.0501	13.2282	43.5921
														13.1832	51.0524	20.1131	57.8239
														35.1655	46.4374	13.8508	27.1023
														48.6009	43.001	20.981	60.0798
														21.5164	14.9	26.3603	24.7876
														15.3937	52.5556	32.8644	48.3719
														20.1682	29.2449	15.7814	38.9689
														26.6501	20.5902	19.4177	28.3582
														13.6462	21.7931	29.84	38.2423
														24.8167	21.1977	13.2712	65.2163
														31.9216	42.9954	30.0216	29.1855
														14.4804	49.5441	27.7511	29.4014
														30.0568	31.3657	15.6856	54.2423
														14.3332	39.1094	18.8892	50.5853
														19.0676	49.9815	58.6653	30.1864
														16.7283	16.4586	31.469	28.7609
														15.8087	26.8406	20.8814	63.3916
														17.5959	54.4459	20.8311	43.3427
														47.3269	35.2663	15.9615	45.4967
														15.7184	13.5237	19.2445	35.5486
														26.5149	36.3489	13.7445	116.345
														15.7699	21.6784	18.027	29.199
														15.9505	23.2816	13.0338	32.9367
														22.5469	68.7876	23.1269	33.1666
														15.296	17.947	48.0766	43.3401
														15.8954	18.5769	14.5422	43.7522
														22.0101	21.4492	16.4815	65.0582
														32.7688	35.8289	20.7178	53.9254
														14.4009	21.1219	39.194	35.6624
														18.055	32.8579	17.0603	30.5817
														14.5859	14.1579	18.7455	17.5889
														26.4095	17.1519	22.132	58.8446
														22.5345	23.3774	26.2934	33.5316
														57.2546	21.3146	16.4885	358.071
														23.6029	36.332	15.2539	43.7672
														22.5719	29.9176	40.9587	73.7599
														21.1703	27.9581	17.4272	59.3953
														26.1566	14.8924	26.3246	64.4628
														16.8731	32.7581	13.0287	39.3058
														13.2351	31.963	26.0521	29.332
														14.7707	35.9922	26.3464	39.0603
														13.3717	14.5289	24.2396	40.7117
														14.4315	39.6165	18.2014	42.1897
														20.85	35.7756	13.9215	68.0457
														14.8768	15.2746	13.7914	62.2452
														25.5318	48.0132	37.1	20.2295
														21.8781	13.3846	19.7656	59.6493
														21.6117	47.4692	18.7259	438.459
														14.1906	46.2083	38.4824	26.9134
														15.2356	17.9059	21.5221	50.9874
														16.2398	97.2117	38.5386	28.0821
														22.2671	29.6131	15.7642	70.8456
														50.93	43.0995	17.4363	23.039
														23.182	26.9845	22.8301	55.8985
														14.7126	15.515	24.4331	27.915
														17.5884	23.6973	16.172	39.0414
														14.9046	31.5742	30.3582	40.7197
														17.1296	29.4738	27.6727	288.506
														18.2954	26.9364	32.3451	40.3514
														23.0306	22.2934	14.3235	35.4875
														18.7758	40.0829	24.9528	43.3206
														26.7235	21.5926	17.8114	13.811
														17.8851	27.2586	57.1844	29.2744
														24.4071	29.5595	26.1479	54.902
														29.6814	29.8161	27.7973	37.0163
														21.1619	42.43	17.6073	28.3461
														20.3547	28.4969	46.3653	67.0695
														13.0501	22.1632	19.5679	29.8618
														13.8701	22.1977	17.5163	15.3274
														26.4925	19.8345	17.4545	59.72
														25.2548	23.7449	49.4173	49.0157
														13.8421	15.5106	22.7165	44.2114
														17.8782	25.7237	27.0782	50.8013
														17.4237	25.7173	60.59	17.8502
														14.6758	21.3774	48.0973	38.7315
														20.5755	22.9802	14.6461	19.2505
														22.6861	47.1752	29.0361	27.3165
														20.3328	50.1564	44.5633	49.2014
														13.6346	18.1494	31.283	22.59
														20.817	35.9532	15.1883	37.2804
														23.3502	27.2515	15.8564	35.0607
														17.9858	57.3098	23.3185	106.231
														16.4157	27.2059	17.2777	34.8345
														31.0167	15.4917	20.4256	29.5904
														15.3064		27.0724	72.4215
														13.131		13.7364	27.5524
														14.242		21.1592	42.6127
														18.8334		25.8904	56.2355
														14.3316		21.307	27.0562
														23.3957		13.9399	41.8941
														24.227		18.9039	94.6524
														27.7319		15.7083	50.0734
														18.969		47.5611	48.8181
														17.2374		16.4285	60.6852
														23.6287		47.1562	42.4368
														15.7872		22.4435	34.8252
														26.6103		75.1968	37.9493
														15.6285		30.0671	38.9386
														18.7868		15.2135	22.0235
														38.2875		16.4589	44.3607
														14.2083		23.479	40.5141
														31.7016		25.8026	30.8223
														15.7169		21.6858	50.2016
														34.6322		13.9385	47.1463
														13.9226		44.0131	76.434
														20.8066		14.232	46.9203
														13.9602		15.2152	40.6407
														15.9004		13.904	20.6536
														16.192		33.4312	33.7999
														23.2803		58.893	117.454
														20.7358		31.2291	49.0585
														18.1455		14.0773	44.3516
														16.0763		13.8506	30.1335
														54.1474		21.5204	25.5716
														17.6948		19.0374	69.6919
														26.8667		37.5795	15.3499
														26.3973		27.7517	72.6333
														14.7309		26.9844	31.61
														48.4547		15.113	203.518
														18.9958		31.2203	26.9775
														18.3458		16.7094	20.2185
														26.9677		28.4118	19.1888
														14.7013		18.3031	26.039
														43.9943		25.1407	50.5602
														18.5361		60.206	47.8142
														37.5698		22.9242	15.7139
														18.9583		14.193	28.1377
														43.8788		56.4631	68.3075
														24.8586		29.6378	20.4378
														23.5464		14.1063	36.0141
														19.1152		20.2325	54.6603
														23.3407		26.2579	25.1559
														16.2848		14.9168	25.4721
														25.4109		18.5284	23.7306
														24.6178		14.0943	56.3051
														13.2256		16.9997	31.1636
														37.6877		14.0535	95.1131
														19.1413		18.1697	26.9883
														21.7751		28.3415	34.3503
														18.6367		13.7911	21.091
														27.3995		28.5009	35.5882
														13.2087		16.3154	47.9549
														42.9382		18.3543	43.4993
														20.5535		22.3332	46.3769
														41.0302		13.7496	44.3957
														17.0909		17.134	51.2151
														27.6397		48.4393	13.0854
														23.517		23.3696	54.8758
														14.1995		14.9002	14.7106
														34.347		56.2713	30.972
														17.8442		21.7201	25.6472
														54.9575		13.8971	45.5357
														25.3116		25.2945	26.477
														20.8564		16.8924	34.5257
														29.6789		43.4373	19.1084
														15.9508		25.3038	30.7581
														24.3743		28.2654	61.9948
														21.6377		33.7944	17.3484
														15.7279		15.9471	124.06
														18.3954		58.801	55.7279
														15.2496		34.0468	48.6247
														14.6118		13.327	49.33
														15.7721		26.2676	46.4173
														29.4466		16.2881	22.6012
														13.271		26.2583	16.3558
														20.1247		14.623	60.1233
														51.9938		19.2082	44.7376
														30.6669		29.6963	47.2574
														15.367		13.8034	28.5392
														21.0471		26.0656	71.996
														45.5256		42.0823	34.5458
														23.2122		14.9756	67.5092
														15.5535		14.6661	75.3966
														16.7971		25.806	48.9418
														18.0153		16.0332	35.8906
														18.7684		38.3015	124.103
														13.0277		18.1842	61.0156
														29.2254		19.065	52.694
														26.0363		35.2289	39.8478
														33.9054		20.8167	67.8023
														13.137		13.1135	69.0639
														46.5881		37.5413	48.4101
														20.9237		14.4173	52.8019
														22.4958		15.6465	113.157
														27.8648		14.4468	86.175
														30.3071		28.6852	78.4908
														26.245		19.5714	34.9834
														14.0522		29.3342	56.9537
														20.5623		31.4033	84.2806
														15.3155		18.6476	30.6831
														15.6806		25.6161	43.7692
														13.7928		13.5416	56.4022
														28.5834		23.6885	78.1418
														13.9522		14.4911	86.6981
														46.0644		13.1752	64.3164
														22.4592		21.0556	22.6781
														14.4283		14.2173	123.756
														37.0116		14.4499	52.8996
														20.6873		17.8116	67.9844
														19.1859		20.6593	56.6779
														22.6885		36.9037	84.7149
														26.1335		15.1466	123.81
														16.8811		48.3742	54.4499
														17.4065		22.4125	36.8406
														15.9404		20.0621	44.8019
														27.846		56.3968	16.0151
														23.8941		32.0208	31.936
														33.1648		15.3028	43.6509
														43.3904		31.197	28.2361
														14.4511		18.5711	38.6252
														18.5986		37.7183	99.3881
														23.3919		19.0007	19.5629
														13.4369		26.9437	109.217
														35.4655		19.055	48.5349
														17.1461		27.3944	51.4611
														21.9042		20.3077	30.4827
														22.7368		37.7845	21.0366
														19.5251		21.1347	31.11
														30.954		21.4609	46.0467
														13.0015		13.9299	39.0794
														15.9379		23.2055	53.1733
														30.8691		24.054	16.4376
														17.838		16.0975	46.5354
														29.8888		26.3829	20.8885
														15.5106		31.4905	55.0638
														21.5096		20.3522	55.5374
														13.2542		21.8488	78.1283
														13.6107		20.2676	63.392
														73.982		24.3056	59.3729
														35.6269		32.1255	46.7638
														18.7746		55.6061	68.7581
														21.7668		25.7188	79.4274
														18.6299		54.4336	23.5444
														21.692		19.8383	71.3982
														25.9101		72.2927	34.5269
														26.9163		31.9058	13.8723
														19.25		26.8663	82.8985
														13.237		15.788	36.6876
														23.5248		28.8236	76.5611
														21.3266		50.7746	38.893
														13.3619		15.615	41.4547
														29.5912		21.2537	45.3767
														16.6185		21.6925	40.4378
														13.9735		24.0854	40.5352
														18.2631		31.1238	89.7795
														24.0184		26.4383	17.2533
														25.3024		29.4084	79.3664
														24.322		13.2653	83.046
														14.467		26.9371	61.9977
														27.048		15.1697	47.7737
														25.9419		22.1804	54.5049
														20.0898		51.8912	86.2968
														18.8809		24.9129	34.8857
														24.9647		15.1007	53.8087
														15.0875		22.5012	46.1791
														26.3616		56.9564	26.8661
														17.6298		13.5417	49.8925
														15.3296		36.2459	23.8152
														15.0221		29.6971	31.1073
														26.9796		14.4592	115.67
														24.9074		45.5418	55.9868
														14.6236		18.7332	19.2698
														29.7641		39.3063	17.2202
														13.0494		17.9575	42.6996
														22.7785		36.7134	26.4669
														39.422		47.962	49.0073
														14.2552		18.994	31.5101
														25.0672		23.8038	50.3299
														16.1148		58.2971	46.1651
														42.8108		26.5019	24.0614
														16.4122		28.1578	22.8712
														14.0939		22.808	29.2697
														14.9284		21.1719	48.2729
														14.5888		26.9364	32.8499
														13.9982		17.2066	37.812
														17.1562		29.8902	34.4501
														18.5461		31.8193	44.7366
														22.5534		13.7948	33.8982
														32.0466		22.2203	41.9608
														17.7186		35.5083	29.1991
														34.4384		76.4694	103.967
														16.5154		14.5065	130.972
														14.9187		17.4836	41.6122
														37.032		46.6671	30.1857
														13.4771		18.6844	17.3415
														27.2042		31.3779	52.1261
														20.848		15.7629	97.1709
														18.471		43.6914	54.4986
														15.0171		16.5521	44.8095
														22.012		35.8386	25.3888
														13.7552		21.6411	40.8678
														22.1503		30.3768	31.9916
														26.5869		15.4889	60.9104
														14.059		34.1681	13.8682
														39.7642		29.7676	21.1482
														17.9314		13.4074	21.8501
														23.1974		22.748	45.9095
														13.459		17.696	48.7266
														25.1457		26.0758	48.8487
														13.2947		13.0486	36.7966
														13.8847		29.2019	48.2429
														27.2022		65.3804	25.8021
														15.3733		14.2837	31.7927
														21.5163		46.7046	19.4895
														18.665		24.215	45.7317
														24.9423		40.7284	31.7511
														24.1207		13.1663	20.8723
														14.7099		27.0665	64.3753
														30.899		25.995	103.799
														20.2274		29.74	24.101
														15.057		21.4739	25.6159
														34.7466		14.4426	47.3992
														27.7276		17.2214	17.8915
														23.7645		38.6804	40.8524
														16.4309		20.3605	14.9608
														25.8292		14.7001	42.3778
														13.199		29.9569	21.1477
														21.1914		29.7046	23.1344
														13.3392		55.2234	73.7826
														30.0452		24.4946	36.9548
														18.4152		13.0572	30.7174
														18.8486		26.0481	50.8626
														13.0193		16.7948	27.6204
														39.526		16.1613	21.2925
														17.3764		35.4324	47.5278
														24.8606		20.475	29.8876
														19.6515		20.3186	42.0892
														15.559		54.0595	35.2839
														22.4419		20.298	68.1893
														51.0337		38.3837	62.6149
														22.947		28.0952	59.0413
														16.5674		16.5108	29.8314
														17.3843		28.5574	21.6391
														17.8844		15.1032	105.255
														13.0351		15.062	40.3502
														16.0831		26.4111	56.1952
														41.6063		13.5202	47.6641
														23.3555		16.5699	51.6301
														23.5373		20.2833	144.915
														38.4588		14.9448	64.4969
														31.3389		17.3603	27.8411
														19.667		23.3636	35.1641
														16.1619		22.7646	85.3489
														24.3259		32.4885	15.9478
														32.5304		22.399	285.971
														27.3268		16.1156	107.137
														25.3727		13.805	49.6658
														23.5986		32.7684	50.2123
														14.2812		70.576	29.3277
														19.4446		14.9292	342.545
														21.9242		13.3023	141.059
														19.6247		39.0488	73.8562
														35.3421		17.3104	18.3051
														18.9866		15.9349	25.4146
														13.4731		21.3089	145.381
														15.208		33.2872	53.5424
														20.6902		16.2875	29.4751
														19.5218		13.771	25.0839
														25.5441		18.6804	15.2015
														13.81		17.666	60.2885
														14.0094		31.6136	615.664
														33.7212		58.8194	225.027
														26.138		26.9228	31.9418
														14.3035		39.7306	27.8794
														25.8601		14.1035	44.4238
														39.1323		21.7202	20.1947
														49.9803		21.9342	14.9875
														21.7643		15.0194	79.4266
														19.3935		17.9328	34.6874
														33.9115		26.8854	28.0605
														16.8553		13.7349	60.6995
														21.533		15.4198	28.7886
														13.132		13.7749	37.8993
														35.453		23.0227	31.0626
														17.4914		19.7448	36.1557
														15.9122		19.085	20.7977
														19.9207		22.9063	22.1859
														37.5131		23.7518	49.2269
														14.2434		19.8936	52.945
														18.7281		28.7268	38.875
														15.0156		39.3145	38.5307
														22.3186		14.4689	63.0154
														35.9871		64.7565	14.7762
														14.8615		23.4808	38.2728
														24.7589		24.6995	66.9897
														15.2324		14.0252	46.0331
														27.4293		24.8279	54.2509
														20.7958		21.5274	37.0675
														17.5217		26.4322	39.2427
														20.1101		13.8771	57.6531
														13.696		33.3949	36.5153
														14.6069		13.1856	78.8781
														27.4126		22.0731	50.1797
														56.8423		48.1271	35.9075
														24.7381		17.6428	60.6819
														17.9049		41.5717	59.3564
														19.5282		20.7419	35.366
														14.9752		18.2403	172.92
														15.2913		20.6407	66.0318
														22.5251		45.9789	18.4053
														15.6465		17.1222	17.066
														15.4497		24.3434	31.5185
														39.5432		26.0818	34.2623
														13.1155		30.2925	40.5466
														13.1385		20.6738	49.1108
														42.1605		40.0545	20.6393
														14.9864		47.1174	26.9706
														14.1747		21.8923	27.5016
														31.2464		13.862	34.7322
														15.6805		20.6913	41.6584
														17.5371		24.693	45.9802
														23.2829		13.7979	371.968
														39.408		14.7709	21.7096
														15.4015		18.8663	114.581
														15.7995		24.2899	39.7958
														31.297		17.0522	66.9492
														14.3437		41.6154	53.8096
														16.4126		19.2713	51.7723
														32.1374		13.3465	26.44
														17.1515		18.6253	25.0619
														22.6851		16.9361	43.9532
														13.0377		29.6569	29.7855
														14.7863		15.6579	51.3122
														33.6724		47.5351	16.9922
														15.6558		21.2967	21.0028
														24.0747		41.4776	30.9434
														15.7998		14.9197	28.1166
														22.462		39.9862	54.1333
														13.6552		22.6414	50.1409
														17.1751		22.0496	29.1665
														36.6091		13.8716	39.4708
														21.5707		25.598	21.4005
														34.3382		14.2723	32.7354
														24.6298		23.9532	753.401
														29.9648		13.8987	60.5867
														16.4695		13.9274	47.7811
														43.4333		27.3312	42.0528
														15.5598		31.5689	49.948
														17.736		33.7247	39.224
														32.995		21.4012	54.6152
														13.5127		15.4325	23.7997
														19.6439		44.4662	33.9328
														24.44		16.6594	281.718
														14.6127		18.2473	24.399
														25.02		22.7472	22.2553
														16.6314		24.3813	185.904
														32.166		34.3582	35.533
														15.6468		15.6938	30.5489
														13.9904		18.8788	47.5784
														15.0274		16.5699	36.2085
														21.935		40.7581	41.8457
														14.8894		33.4031	28.0992
														20.466		43.7735	23.2679
														13.668		25.8863	24.989
														28.3854		14.1671	32.312
														16.3228		51.864	39.8818
														15.0792		21.7256	26.8236
														13.2562		20.1706	47.6346
														15.5848		23.4301	36.1233
														13.8614		13.9955
														20.8566		15.1161
														14.3085		17.5805
														45.2284		26.5906
														21.8713		31.1331
														29.173		17.2916
														14.9401		33.5407
														14.6618		19.026
														22.8087		30.5429
														14.5057		15.3466
														18.4173		33.2606
														21.434		28.1864
														43.9696		18.4268
														22.0313		34.8061
														14.1019		13.7967
														27.1588		16.8875
														13.0489		16.9262
														28.6129		22.0318
														13.874		20.4357
														29.1943		49.1908
														16.9052		20.3607
														17.3113		26.3621
														14.2329		15.8102
														13.6744		19.0575
														14.9131		32.3642
														13.5813		17.5009
														17.6434		15.9667
														36.5873		17.5979
														17.4661		16.3814
														16.9505		32.4794
														74.6844		14.5006
														17.5238		17.5294
														14.3258		18.5431
														22.7357		15.228
														26.2177		113.432
														13.6624		62.161
														15.3712		21.8099
														17.9199		14.8046
														14.0648		71.9043
														31.5037		29.9678
														16.6661		26.7807
														24.2002		16.5463
														26.7876		19.9778
														14.9106		43.5767
														24.9363		20.1071
														18.525		13.9483
														18.0743		33.9699
														17.0666		17.0704
														13.8746		15.5589
														21.4137		57.8189
														25.7574		25.7678
														13.9003		44.4619
														15.0383		28.48
														46.931		29.0268
														18.1769		13.2295
														33.7761		35.8821
														13.958		18.3797
														29.4852		14.9693
														15.4763		29.9972
														30.8344		13.9761
														34.7804		22.1817
														17.5268		37.2474
														26.6577		19.2976
														14.1279		21.8685
														28.9861		39.617
														13.1351		24.0485
														18.4348		31.1265
														23.2371		15.1885
														49.7836		34.2126
														20.5329		15.1381
														22.3248		44.1971
														15.3183		15.5442
														15.6526		14.1344
														23.5311		55.9132
														14.5675		25.2217
														40.2994		13.5541
														20.2262		20.6197
														27.7596		24.258
														30.9628		73.6644
														26.0986		27.2144
														16.1253		27.4812
														16.3319		17.1791
														28.5373		34.2815
														13.9448		30.9843
														33.3019		14.3955
														26.073		31.9658
														30.5643		20.6854
														17.4698		33.7814
														17.0343		13.9827
														57.0026		69.9477
														24.0294		30.9662
														18.6911		17.3703
														52.3121		34.2768
														20.5673		13.026
														18.501		24.6709
														22.4072		13.5077
														14.5764		17.535
														22.2115		18.8571
														28.4912		22.2546
														23.1218		39.5328
														13.7806		20.9973
														17.0856		15.801
														21.2248		18.4983
														28.5416		49.5323
														28.4793		26.8329
														13.5619		22.7617
														15.5621		17.5273
														43.6973		35.127
														16.1541		22.0168
														21.6833		24.5058
														33.6912		14.6849
														23.1169		15.2658
														16.4992		15.4785
														13.6075		26.8916
														47.9077		17.7326
														20.145		19.5264
														27.5088		13.1887
														15.4349		14.1882
														16.37		24.9022
														16.3131		13.5627
														13.6978		17.1163
														21.1756		46.9142
														24.5108		21.4829
														27.1946		14.1902
														43.1329		27.6571
														21.0639		39.212
														23.505		16.4005
														22.2909		16.9922
														18.3917		25.3787
														18.707		50.9017
														26.8249		13.1433
														13.3561		16.143
														26.6292		15.8475
														19.8625		23.2604
														25.2126		13.291
														13.2909		32.102
														18.4248		18.4737
														23.4159		16.001
														39.2824		15.6676
														13.8113		14.3298
														15.5093		13.2793
														14.8893		17.8568
														13.2787		32.8092
														16.5858		27.9982
														26.8532		30.142
														26.8604		17.1346
														13.7137		47.9388
														14.4106		22.3233
														20.4271		13.0541
														38.1491		36.0667
														19.4958		16.161
														15.1836		37.0849
														22.9722		13.7606
														13.4569		19.3518
														25.2082		36.224
														17.6811		15.7656
														13.5876		27.6246
														35.5962		14.3798
														15.5465		48.6865
														14.19		19.5464
														39.576		15.7655
														14.2034		38.0239
														13.9318		19.9085
														16.6653		65.8057
														41.9979		25.461
														20.2731		37.711
														39.1816		16.628
														15.3814		22.2425
														28.1561		23.2841
														36.6858		43.0756
														13.9969		23.8195
														67.6766		23.6894
														31.0617		13.5031
														32.6698		36.8297
														16.6805		16.2082
														14.7045		42.2142
														18.0878		19.5528
														20.4198		24.3233
														13.5268		16.2815
														15.6064		23.6617
														16.5959		15.0843
														23.1317		71.9848
														13.911		29.0087
														33.3212		56.9768
														16.9784		15.1213
														32.078		24.4823
														35.1216		21.741
														20.5224		57.8293
														15.6224		22.8683
														20.3697		49.6243
														15.7314		19.6194
														23.9475		19.0883
														16.4749		19.7775
														15.8611		29.5878
														13.8		13.8327
														14.3442		36.1472
														14.2224		14.5177
														26.9508		13.3614
														28.8202		41.0118
														26.079		15.0404
														13.1733		55.2388
														21.1644		22.99
														19.2857		21.3086
														22.2637		31.2162
														76.6706		14.2236
														24.5592		27.5837
														15.356		17.2581
														32.3701		70.7106
														13.0954		68.0757
														13.2163		27.1284
														18.8673		58.9997
														19.6418		16.2
														18.8064		16.1037
														25.4781		31.6104
														37.5766		16.1189
														22.1926		17.2825
														30.8721		18.7422
														208.244		32.2471
														84.3473		21.5407
														18.3467		30.8368
														21.1303		17.8299
														29.5295		43.2639
														13.0464		23.0505
														16.7297		13.9667
														14.618		20.6766
														16.3123		35.2988
														26.5168		18.445
														13.6287		18.9422
														23.0804		18.8177
														17.5388		24.3607
														14.4702		20.5572
														25.6909		21.2414
														13.2952		57.1147
														48.6782		22.2852
														21.9768		54.1515
														14.5129		39.2295
														14.4681		25.9172
														31.0902		14.9753
														14.371		15.4277
														28.3903		40.3547
														15.5734		19.066
														32.3802		14.6107
														16.2897		17.5578
														31.9053		21.27
														16.3876		15.655
														28.2117		60.8107
														38.2275		32.6202
														13.8442		23.5174
														19.5234		18.3322
														30.8615		13.4444
														14.2992		13.0929
														15.4009		26.304
														52.1046		40.3221
														21.2877		30.5517
														19.2821		29.6014
														13.5337		34.8984
														32.3303		22.9136
														15.1329		19.7911
														25.6863		17.6009
														13.0946		40.6282
														22.9808		15.0643
														22.6987		14.5537
														14.7526		40.569
														24.2373		21.6584
														23.6367		35.4478
														26.1012		21.8467
														16.8896		33.8199
														15.7908		21.6301
														19.8365		26.6715
														16.4666		14.852
														20.3359		16.6175
														13.1171		13.3381
														15.9517		16.7578
														19.8968		24.3622
														13.2317		14.2351
														23.873		21.1232
														19.6961		43.3283
														16.7154		22.4974
														30.0142		14.529
														17.624		32.7315
														17.8196		22.0679
														13.7257		14.6158
														24.0594		29.0262
														14.9138		21.2804
														13.395		38.0636
														23.6754		28.8293
														17.8491		68.4158
														28.1092		17.2328
														16.5042		13.5637
														17.7469		22.4752
														24.8356		22.7018
														13.3513		28.9807
														17.0209		21.9957
														23.4969		70.0253
														16.6537		37.5045
														13.2722		16.7384
														16.6633		52.7966
														22.0397		20.6821
														15.2439		16.8797
														16.7054		13.4661
														13.1826		15.4345
														22.955		45.8001
														37.4729		16.8838
														16.4818		14.7131
														36.1279		24.0007
														17.5642		21.8876
														40.2263		13.803
														16.2941		14.7777
														24.0996		19.0586
														13.2335		21.2669
														18.5712		20.9399
														22.6041		15.2238
														13.272		21.124
														24.6143		25.4782
														14.3479		24.007
														18.005		15.3809
														27.9056		25.7595
														13.3839		22.9213
														27.5148		29.3281
														21.2083		22.332
														21.1721		15.0123
														18.6745		28.225
														14.7461		29.0613
														16.3188		16.0458
														40.2807		13.6249
														33.1618		13.8313
														17.4908		23.2195
														16.9319		54.2573
														14.3053		27.511
														13.4424		20.1915
														14.7853		37.5488
														33.2966		17.5803
														15.5957		13.5915
														33.2913		38.7038
														18.2461		19.8215
														46.9043		13.3808
														22.6818		22.7845
														48.3024		14.1119
														15.7926		14.2911
														23.1461		21.3253
														13.2304		14.8917
														28.8906		48.6223
														27.4963		16.682
														22.9335		41.0123
														20.2778		13.7249
														13.1492		50.8238
														25.509		19.1928
														15.8036		28.2618
														19.2393		42.1048
														30.9277		18.6481
														16.893		28.9709
														28.3931		13.001
														20.0734		17.4561
														38.2125		14.3464
														16.8424		17.4442
														13.583		33.8648
														21.484		17.4585
														38.3185		46.9411
														14.9475		32.1292
														27.7363		19.2706
														47.8729		32.5547
														23.865		15.245
														14.4739		59.3792
														15.6465		14.6053
														15.9381		21.0869
														14.8472		23.5261
														22.2761		13.371
														14.1503		17.7163
														27.5287		40.5528
														14.1329		17.9884
														24.3926		19.4085
														14.2588		21.4433
														15.0246		23.7343
														26.7564		23.1479
														13.4206		21.1306
														25.3844		26.2286
														15.5951		26.6813
														16.1617		13.6976
														15.8787		41.9268
														15.9253		22.9091
														26.2023		30.3137
														15.8458		43.0636
														21.1633		17.0656
														16.389		20.3776
														13.1459		44.8601
														32.1858		17.4066
														18.7254		23.1265
														32.7691		14.2367
														16.9053		13.6159
														20.5278		48.9132
														29.5038		23.0496
														14.3436		35.0481
														20.6191		15.3153
														18.21		61.663
														27.5541		31.196
														13.1692		17.1682
														15.5437		13.01
														13.6447		15.1731
														29.1404		21.6958
														15.1866		31.1739
														36.618		14.5267
														13.1797		18.609
														25.8634		34.7339
														19.5107		13.8742
														13.6461		15.6614
														21.3129		47.5192
														13.869		25.6682
														15.7923		30.5458
														25.9176		18.5325
														37.5907		14.4013
														62.5917		19.6462
														33.1222		20.031
														16.0921		15.6357
														13.9626		17.8594
														14.522		15.6409
														23.4277		26.5083
														13.9467		27.1498
														41.3038		15.2183
														22.7635		16.0738
														50.0029		27.0626
														19.996		38.4755
														47.532		19.3346
														22.6295		37.3444
														13.0072		15.3501
														13.0758		26.2443
														17.942		23.7732
														21.5408		14.2515
														17.039		31.0865
														14.0922		13.0179
														16.578		38.3967
														23.0326		17.5774
														14.3371		20.1487
														20.7473		27.922
														24.5853		14.6778
														13.7206		26.9384
														15.1072		40.8009
														23.7594		16.4438
														24.93		36.0338
														13.0357		14.5029
														22.8368		13.4393
														20.3494		34.3301
														16.1181		15.0477
														14.5071		18.2348
														34.2978		31.6634
														17.6588		27.2513
														19.3841		18.5941
														13.7711		16.0699
														14.7446		17.1628
														22.4585		15.8223
														22.7596		43.8171
														28.8603		20.6553
														31.4062		36.2669
														16.1075		19.6999
														24.3145		17.6643
														13.5421		24.1271
														80.8879		25.4082
														32.1538		17.3092
														25.3162		22.6496
														24.64		34.571
														19.695		13.4685
														27.3924		22.7256
														15.3553		13.7083
														14.426		31.434
														29.6878		21.4202
														14.7833		30.1532
														34.9749		19.2477
														21.8095		19.3786
														14.9971		23.9142
														24.6747		23.0469
														13.1044		22.6619
														13.5103		51.7486
														27.503		21.3711
														13.3472		17.4964
														22.3301		31.6449
														31.022		15.688
														17.0091		32.838
														31.5659		15.3195
														19.388		13.5605
														17.1563		29.7302
														17.5897		23.2721
														13.5341		14.5382
														14.0277		24.0168
														13.56		17.2677
														27.7456		39.9397
														22.4206		22.4375
														40.7008		27.8797
														21.399		24.3147
														13.7786		29.1891
														15.1054		14.6167
														14.5981		53.6522
														13.6751		26.2904
														13.6797		23.0991
														16.3058		13.7355
														32.594		38.4684
														19.5454		15.4829
														17.5659		17.9877
														26.606		19.0953
														18.3413		15.9351
														17.444		13.6015
														13.0846		69.2561
														24.4937		28.2306
														14.5533		17.7235
														20.0747		17.9301
														15.906		16.2385
														21.6839		24.1296
														28.3973		16.6271
														14.3836		22.5094
														24.7091		13.6424
														20.9175		16.7619
														13.2376		14.7255
														17.3245		28.8648
														18.9001		19.7938
														28.6514		13.3253
														13.0541		21.3388
														25.167		36.1065
														13.6388		15.8419
														22.5298		33.7488
														33.5454		22.4752
														13.1916		24.0809
														20.2637		28.047
														15.5746		13.8792
														15.221		16.2463
														33.8864		20.186
														14.3616		40.6263
														14.5134		19.233
														24.3677		16.4423
														24.9804		19.5172
														29.2311		13.4003
														13.3238		15.1659
														15.8155		24.4891
														19.6558		18.5324
														15.8537		25.3072
														14.8423		13.84
														22.2418		14.3795
														16.4505		46.842
														16.1105		15.7008
														31.5561		14.4611
														14.6299		25.496
														15.3997		21.9684
														24.375		46.5106
														22.5819		20.1605
														14.1533		68.9683
														14.8208		25.2808
														17.8812		13.686
														17.3136		39.2106
														19.6665		19.9261
														13.9761		49.3427
														28.1232		17.3962
														15.0326		16.5092
														19.8306		18.6481
														23.9347		61.5425
														21.3593		33.1882
														13.9891		28.501
														17.3254		13.5472
														19.5425		30.4026
														24.221		16.7205
														22.5351		28.0465
														16.4921		15.8351
														29.6511		34.2555
														15.0168		15.3186
														19.6159		53.9133
														16.7777		20.8184
														24.0985		28.7507
														21.0978		31.3037
														17.6167		17.3046
														16.3163		14.1467
														23.7107		23.2251
														20.8667		42.588
														20.3373		18.7883
														31.0135		38.2692
														13.3711		22.4165
														13.0615		40.5005
														29.6394		30.7134
														13.1053		22.2222
														13.2762		33.134
														15.2725		20.6173
														13.8272		14.3494
														17.1901		25.7755
														17.7816		19.538
														18.8807		90.9821
														16.1702		18.6348
														29.298		49.1803
														15.794		22.2812
														16.2079		21.1782
														45.5771		16.0631
														20.8411		16.4482
														14.6553		29.1874
														14.8		30.1234
														47.4617		54.7394
														20.7893		22.5138
														23.1599		13.4976
														16.5023		20.2587
														16.6978		13.1714
														15.2951		27.8707
														39.0666		68.3051
														17.2595		31.7478
														38.8363		87.1947
														18.1085		15.5625
														16.6064		25.9143
														14.8895		36.0279
														17.0471		17.1669
														19.408		16.4016
														17.6786		35.6806
														17.4959		21.1072
														20.5622		17.5986
														23.0169		25.808
														19.0675		13.7622
														22.0389		18.9726
														21.4976		31.8512
														14.6445		40.472
														18.7551		17.4939
														13.6155		17.6205
														28.5503		17.8878
														13.8157		18.3652
														18.7724		46.8218
														16.4205		52.422
														19.242		13.33
														29.1055		31.6467
														13.2193		33.0498
														15.0335		27.6158
														24.1169		13.3227
														15.8915		24.8121
														23.9764		22.4036
														24.4438		27.3142
														29.8498		17.8919
														17.4409		20.635
														31.3051		19.921
														18.3534		20.9785
														41.2293		43.6461
														18.3858		44.1758
														13.1849		20.8548
														15.5459		20.0626
														18.2926		20.0911
														27.75		30.5778
														13.802		14.0854
														13.8986		19.8084
														20.4799		37.4364
														25.9468		14.0591
														27.035		18.9341
														14.4853		16.2662
														18.3149		33.333
														15.5646		14.5015
														24.4931		18.3518
														15.668		24.4421
														27.917		17.4642
														13.2318		18.9937
														13.135		32.1623
														16.8987		35.699
														31.0892		18.21
														22.196		19.8274
														18.8316		31.1291
														18.3706		14.7013
														17.7946		22.2225
														14.4162		63.8954
														15.3784		26.21
														13.2275		20.9427
														21.1116		23.7673
														17.9073		24.3141
														24.2186		38.1057
														47.6143		49.3973
														23.9755		20.0722
														22.0975		60.863
														15.4634		28.5184
														18.0645		13.7212
														15.1515		20.2116
														13.0224		13.6611
														13.7236		13.4586
														23.6916		13.4718
														53.502		47.2577
														26.6066		47.0863
														14.9282		26.0325
														26.5042		16.6256
														14.9227		20.8611
														13.3203		19.5058
														13.795		15.9142
														20.8311		20.1419
														20.1474		34.6515
														14.3776		16.1059
														14.6386		14.7329
														16.8541		27.8278
														24.9704		35.8273
														19.7662		17.2095
														14.4194		30.231
														57.5224		19.8477
														28.4885		53.5978
														39.8287		23.8197
														20.05		13.8393
														18.9541		15.9872
														15.382		38.4966
														19.0122		20.062
														30.7468		31.6751
														16.0588		26.3752
														16.8163		19.1421
														17.0801		33.402
														33.688		18.8837
														19.5038		45.8154
														28.3057		22.7803
														24.7729		31.9863
														17.9711		25.4648
														26.8685		26.0446
														29.6302		14.4646
														13.8982		16.9102
														16.8481		19.8457
														80.0245		14.1059
														38.7505		16.3378
														17.5269		47.4392
														14.7857		23.1054
														19.5659		27.174
														14.5033		33.2381
														19.0594		23.9904
														13.1603		16.6711
														15.278		45.901
														13.1438		19.8004
														39.3081		40.4417
														23.3401		22.2766
														20.0584		15.4415
														14.24		17.117
														33.1282		18.4952
														14.2121		17.9928
														18.3272		17.4886
														18.009		51.4705
														14.1162		17.9601
														22.5499		46.0871
														21.7535		13.0724
														150.164		16.0707
														71.9171		18.4362
														28.1987		36.9114
														23.9795		56.5502
														27.0578		31.0008
														15.0925		16.7014
														28.7279		20.3655
														18.179		13.2291
														29.9777		24.2197
														16.9477		15.907
														14.8729		26.0026
														31.5305		56.4111
														15.2802		20.5255
														21.0633		23.2587
														57.1311		23.8464
														24.3632		26.9385
														23.9931		26.1832
														36.6078		62.8247
														15.4527		19.7622
														20.6365		63.9142
														13.5251		22.4099
														34.0525		15.6968
														14.3982		16.3674
														61.1349		14.3811
														25.9888		14.4593
														32.5871		20.7568
														17.2903		42.67
														16.3335		19.4226
														19.9333		21.7743
														28.182		38.304
														13.7647		18.8884
														25.69		17.0852
														18.4765		31.6634
														21.5465		13.9772
														19.9833		37.6599
														28.0428		17.349
														38.24		15.6183
														22.5716		20.236
														36.1015		25.0639
														15.1452		13.9018
														13.2261		15.2264
														24.1418		36.731
														15.4556		38.6418
														19.4469		14.7034
														22.6959		21.8875
														21.5163		14.9965
														17.2031		20.3805
														14.3964		20.7509
														35.9343		13.2599
														14.6522		13.8117
														13.049		36.0682
														18.3925		14.2114
														20.8117		39.1284
														19.4804		16.3666
														17.0031		27.9478
														23.1725		35.4896
														20.8288		17.7605
														43.7617		42.3039
														17.9726		22.5053
														20.9053		21.9803
														28.3289		23.8249
														17.889		53.1408
														18.4897		23.6334
														38.3315		33.782
														19.5998		16.8279
														17.0347		33.3846
														19.6296		16.8061
														18.5175		16.6671
														47.7848		14.1313
														19.3575		18.3066
														22.1414		29.9769
														20.2167		21.0723
														13.5173		13.7333
														20.2431		43.6666
														17.3163		20.597
														30.3948		18.6665
														14.5357		37.3219
														27.7501		15.3614
														16.8427		42.186
														41.4912		21.0398
														18.5108		26.7174
														13.0298		18.9916
														20.5716		16.4825
														33.2559		42.664
														14.1281		19.6513
														55.6059		17.5787
														22.0436		23.2114
														35.1703		45.9007
														17.0987		29.2919
														13.1879		50.0819
														44.4099		20.3177
														34.7033		21.0795
														16.1324		45.3635
														28.3507		16.9039
														13.5845		23.0022
														31.7136		38.8476
														17.2712		17.7223
														33.0219		13.006
														19.3099		30.2826
														13.1425		16.0636
														20.5681		15.1318
														22.7882		30.7407
														16.5847		17.2275
														16.2561		13.3366
														18.4659		18.7943
														15.1384		31.9802
														20.5387		14.7829
														28.3775		42.549
														17.0782		19.3304
														23.9092		17.4031
														14.9883		16.0748
														17.5232		14.5051
														13.1604		21.2787
														14.9145		14.1349
														25.4833		29.9189
														13.7226		54.6374
														17.628		24.1376
														21.3348		23.3502
														32.1905		48.9855
														13.0202		19.069
														13.5698		33.0483
														21.7495		16.6388
														38.3432		35.6596
														20.025		16.5713
														34.2972		45.4383
														16.687		20.9396
														13.858		31.5294
														14.9101		31.2799
														14.8865		15.9582
														20.5134		35.6042
														16.4511		21.4331
														13.3687		19.8109
														14.8932		40.4833
														15.8645		17.3387
														19.8331		22.5828
														20.2499		20.5949
														14.6714		21.9338
														16.7541		22.1539
														25.6488		47.6046
														16.1229		20.6372
														34.6907		19.4999
														13.3239		15.277
														19.4701		35.1092
														19.9808		47.9789
														35.1145		17.7037
														15.2474		32.2634
														25.8915		41.3021
														13.061		23.1436
														19.4947		34.4655
														21.5865		18.5693
														27.8592		20.1504
														17.6826		28.1762
														19.3503		14.2201
														18.0462		35.3037
														21.7611		21.6232
														38.0016		16.2653
														14.6171		26.328
														18.756		13.4894
														13.9453		23.9713
														14.6503		30.4438
														44.7221		20.3263
														20.1433		17.938
														47.1098		13.5447
														33.1451		27.9503
														14.2517		14.44
														20.8597		18.0392
														33.3545		51.2291
														30.8883		24.325
														15.0022		35.7635
														21.4729		20.7773
														30.0406		21.6664
														15.7442		22.1226
														29.9231		13.6964
														17.4164		34.3878
														13.4239		13.3085
														19.8076		18.6323
														53.156		37.4166
														19.8285		14.3476
														15.0515		22.5779
														19.5453		102.862
														16.8764		53.2222
														27.1772		18.8963
														44.8835		22.2194
														16.0544		18.2799
														15.1525		16.1739
														17.9871		14.8521
														21.9556		13.3565
														15.2832		30.5012
														13.7335		50.998
														15.3903		22.2027
														18.0573		23.2961
														23.2051		15.4828
														16.9479		30.1038
														26.8292		13.4637
														31.6037		16.9354
														19.2267		19.2302
														34.7765		14.7421
														15.6304		24.448
														21.1951		33.7778
														13.5378		17.5985
														23.187		29.4131
														16.8082		18.1446
														44.5596		28.1672
														17.7247		24.9099
														20.2113		14.4632
														23.1557		15.2843
														14.0839		13.2928
														20.0965		36.0647
														25.3006		19.5352
														14.5863		34.2895
														34.6952		13.8902
														18.1173		45.7199
														17.6155		22.8602
														20.7607		30.8594
														13.4957		13.7809
														17.4933		33.4792
														25.8263		16.6641
														13.0414		30.1166
														34.7097		13.7115
														22.0117		14.5434
														41.6879		36.3542
														17.6248		15.2544
														98.611		16.5089
														16.5404		13.8548
														13.8536		18.0202
														48.9496		21.0056
														19.377		15.4984
														18.5592		19.2089
														24.7032		27.8409
														13.2476		22.1852
														35.2357		13.054
														45.4026		32.2477
														17.7813		14.007
														16.3175		31.2973
														14.3471		39.9363
														14.8947		20.1437
														20.9778		13.8293
														14.6543		22.5784
														24.8659		18.576
														14.8119		22.2093
														36.0675		63.3868
														16.9435		26.5274
														16.9823		19.3593
														34.5634		46.4694
														16.678		22.2118
														43.8191		13.4226
														18.3184		13.0801
														21.9966		20.776
														21.1491		33.3169
														26.8754		26.3394
														15.1375		48.8849
														13.7813		23.2798
														20.2632		44.432
														18.1706		23.757
														20.5434		14.3356
														14.0637		30.8566
														31.505		19.3153
														28.3449		13.97
														13.5071		49.0256
														14.6538		19.7057
														15.5179		50.4259
														16.6838		20.8049
														37.9813		19.1662
														15.6107		33.9859
														15.8424		18.5324
														44.9818		15.1934
														19.8778		16.6009
														14.6624		27.4506
														22.1296		18.5413
														31.9042		14.1316
														16.9774		13.0395
														14.9508		45.9795
														61.449		21.4143
														28.9721		24.0745
														31.1212		26.442
														14.4437		35.0192
														24.9601		19.7199
														29.8488		22.7983
														19.8115		15.2636
														44.1833		15.1968
														43.8462		26.1612
														19.2413		29.6138
														28.2689		20.4868
														16.3918		31.9335
														15.3957		18.9865
														16.6341		43.1851
														23.4889		19.8135
														17.8149		46.4045
														30.4322		46.1713
														23.2969		16.6825
														24.7358		22.5134
														22.131		16.9604
														22.5806		13.9473
														13.2178		19.5535
														14.5331		18.1656
														25.2302		15.7148
														13.0877		84.155
														49.8765		40.6153
														21.2749		18.4762
														19.6197		19.6713
														13.5978		14.1166
														13.9672		21.0292
														43.0535		41.4254
														19.5342		13.2322
														24.8933		13.7521
														14.6526		32.822
														15.3255		59.1363
														14.1415		26.1475
														46.2417		20.6256
														17.5809		27.7166
														18.1114		17.1968
														18.3728		26.9672
														40.8719		13.3596
														19.3807		14.811
														20.0049		22.1134
														40.585		25.4133
														17.4292		16.876
														17.1898		15.7972
														26.0533		35.2111
														21.3828		14.1211
														32.6064		23.6393
														13.8977		19.0178
														20.5064		22.0746
														16.6469		14.283
														30.0663		15.5795
														19.9226		34.1511
														18.3399		28.5025
														15.6423		28.7264
														14.731		25.3725
														15.1619		13.674
														16.6419		17.7384
														13.0891		35.3159
														18.1361		17.9047
														13.5819		19.9007
														35.4178		14.8096
														18.4174		18.6117
														25.1314		27.7608
														15.9833		15.4009
														17.5048		14.4274
														13.2645		15.4594
														13.0953		19.5382
														14.9035		47.5218
														22.3943		17.1838
														21.7269		14.1074
														28.1485		13.3479
														14.3277		25.502
														37.7498		49.4297
														34.7968		18.799
														15.6046		19.5012
														26.175		22.569
														16.0805		43.3845
														24.6777		24.5955
														17.0621		38.9805
														16.7883		21.4201
														14.0069		16.3669
														13.3081		17.6375
														19.0678		32.9153
														14.9505		18.7801
														32.1231		15.0619
														13.3525		24.702
														13.5258		14.4048
														21.0999		14.191
														24.4449		25.7174
														16.9487		53.2478
														26.2597		20.7778
														16.5676		26.3709
														14.0989		15.8088
														19.8657		26.0566
														13.0317		17.7739
														14.6306		47.2078
														43.3301		25.0106
														19.7843		14.7402
														26.6994		26.5682
														16.2384		13.894
														46.5082		21.6151
														22.5481		34.8118
														20.6258		15.0787
														20.868		44.4003
														37.0987		17.4543
														15.769		18.5824
														33.4425		25.0807
														40.733		13.7883
														19.6422		48.7138
														20.3555		22.7567
														27.2827		18.1492
														13.5032		35.0531
														15.3727		31.9087
														13.4278		19.7568
														22.5633		15.1529
														14.1991		20.9221
														28.1467		27.7497
														13.0666		14.9202
														13.6488		75.9169
														13.953		26.0292
														33.9166		18.9972
														14.2895		25.8417
														13.2064		30.2802
														17.9599		13.5884
														17.469		45.0632
														14.3133		17.0332
														31.5451		26.0566
														37.0671		23.998
														16.7572		13.139
														25.9117		13.1724
														15.2234		23.7864
														17.3694		55.8328
														19.5487		26.698
														32.5342		36.6471
														22.0656		16.6528
														24.1859		20.9469
														14.7941		21.2583
														23.4087		24.8446
														13.2484		17.6105
														30.2079		17.1255
														23.1247		39.172
														13.2972		15.4754
														32.2304		13.9131
														15.6163		19.5175
														14.6548		35.9218
														19.508		16.7303
														23.7061		23.3601
														16.3924		16.413
														16.5723		20.8832
														13.4116		13.348
														21.1017		17.6689
														22.1994		17.0361
														17.5647		20.3288
														13.1557		51.0893
														36.3602		21.0331
														16.7266		29.3415
														31.0618		15.9004
														14.3656		23.7469
														15.7834		17.1635
														15.7429		16.9066
														24.7227		59.1071
														15.8871		31.2482
														28.2275		18.0179
														16.9125		55.0015
														36.4153		26.6246
														15.904		14.7277
														36.964		16.7881
														13.9015		26.8087
														55.0893		16.7495
														25.4681		34.0856
														22.1715		18.3226
														13.8488		27.3391
														18.4717		18.3539
														35.7954		14.523
														20.8997		21.9694
														24.5837		19.8245
														15.0393		22.633
														25.5831		27.5646
														32.368		19.5273
														14.4232		14.2045
														14.1889		39.9195
														18.0352		14.0567
														14.8456		13.3098
														21.8998		36.1133
														21.7868		17.737
														24.7062		15.7846
														41.5214		32.5388
														19.2646		13.5075
														23.5402		15.8173
														13.9888		15.9625
														26.2494		16.6431
														14.2853		37.7954
														21.7654		28.9897
														13.6595		35.0645
														16.5916		15.6516
														17.8721		16.2113
														14.0188		23.3503
														19.1507		18.8222
														17.9508		13.7453
														39.0656		45.845
														16.9149		20.837
														35.0388		18.405
														34.9581		40.2656
														13.1391		20.6507
														31.2991		21.7968
														28.8966		19.8744
														17.9607		28.7983
														31.9736		15.6171
														14.5509		13.8185
														14.4303		67.7982
														21.1411		34.862
														13.0844		46.6524
														27.8097		16.8646
														41.991		15.5329
														22.099		21.3922
														32.2331		29.0834
														40.0536		17.8982
														15.7779		13.4572
														27.1992		23.6473
														13.038		14.165
														22.6754		13.9587
														15.5354		28.3776
														15.9947		25.5438
														23.6264		18.2918
														14.8771		48.0236
														22.7078		25.3013
														14.114		14.7771
														17.8856		24.8452
														25.8782		34.3225
														37.6978		17.7179
														16.4415		16.6176
														15.4631		15.5256
														20.3317		19.6597
														49.3284		14.8563
														17.0035		13.4872
														24.3715		15.6176
														13.9337		34.6785
														40.1982		16.1094
														20.3956		18.082
														16.0072		14.5256
														41.0718		52.8124
														19.3213		23.8725
														28.521		14.0856
														15.0974		23.495
														18.5671		40.5514
														33.6216		18.075
														14.2331		31.0857
														13.3697		23.2491
														14.4923		22.6901
														20.6114		13.5672
														14.8754		22.8421
														25.4518		13.4961
														15.2235		31.7364
														17.6374		13.0496
														28.8432		16.4828
														21.2186		15.5554
														41.7427		34.974
														21.9667		15.804
														33.9764		39.3345
														38.7002		14.5559
														17.0951		18.0131
														46.2402		18.3852
														17.5793		23.3087
														22.336		13.6016
														65.731		18.2584
														27.2497		31.6165
														22.5197		73.1045
														39.6789		35.1572
														15.784		30.3928
														40.3453		16.503
														19.5459		20.0832
														18.6214		16.7536
														36.9826		13.9684
														17.3734		28.5628
														15.3812		14.3521
														22.9235		14.6808
														48.0495		32.4488
														23.0731		14.5318
														15.0354		81.52
														21.8618		33.5425
														37.7084		40.5807
														15.1892		20.2244
														28.7999		20.3884
														13.9488		28.7188
														28.2481		15.9675
														16.2142		51.8392
														30.9903		24.9182
														13.2297		21.2431
														17.9028		29.866
														15.0251		35.7264
														32.731		17.8252
														13.5576		26.7299
														32.0592		14.342
														13.5402		13.3268
														15.7205		14.9825
														23.1063		17.1733
														26.5594		38.7139
														15.7938		19.6282
														27.4427		23.3822
														14.0857		25.925
														26.5268		13.5992
														51.113		21.6369
														23.3781		57.5523
														31.6122		14.4844
														27.558		15.6352
														13.044		23.9275
														21.401		13.015
														16.2931		28.6498
														26.2582		13.5928
														22.6649		33.3814
														29.0465		16.1954
														14.6992		50.6982
														14.8003		20.247
														19.8177		22.9814
														47.8908		20.6569
														24.4683		68.0092
														19.5997		33.59
														45.5072		18.2307
														22.5516		28.122
														17.9948		24.551
														13.8858		18.3477
														26.4075		36.7023
														14.8391		15.96
														17.1424		14.8288
														26.4616		26.5078
														19.2475		40.0609
														18.6575		19.4185
														25.3055		21.6045
														13.7856		13.2693
														14.186		18.7913
														18.2414		13.2738
														31.7577		26.7235
														14.0967		17.316
														19.3624		31.9405
														28.2579		19.1692
														34.6099		19.9833
														16.9951		13.9933
														34.5642		19.6168
														16.0715		17.5031
														18.6256		25.5929
														15.87		13.4364
														15.4702		39.7846
														21.6335		17.985
														17.1597		13.4593
														35.9042		17.5639
														33.2152		17.9977
														15.4926		41.4287
														13.4133		20.4599
														16.2831		15.2536
														13.8078		19.488
														15.5261		15.6313
														13.4478		30.546
														16.8984		22.6452
														17.6392		15.6993
														23.5091		22.9286
														20.6079		15.0942
														34.5527		17.5913
														16.2073		30.6466
														17.5239		14.4337
														14.8152		73.7706
														15.6738		34.4916
														14.9667		14.6564
														15.7851		20.4022
														30.1133		20.8593
														13.5373		33.5289
														17.5959		24.0638
														18.7651		28.6414
														18.3179		27.763
														15.6685		15.7077
														18.8962		19.1483
														13.5802		13.377
														14.5233		30.8492
														15.1088		13.1141
														17.0839		16.4013
														23.7997		22.9874
														17.1747		25.3338
														23.8988		13.8039
														33.8836		15.8799
														24.3333		20.2322
														18.88		19.7746
														16.9303		17.1587
														18.3373		15.4861
														22.5844		14.6493
														24.918		14.2816
														23.77		24.8449
														14.8839		13.8643
														27.1562		15.0442
														16.1061		74.8101
														18.1806		32.7347
														17.4511		16.2148
														20.4486		18.5853
														23.2671		19.8939
														13.711		15.379
														16.1126		14.313
														25.309		20.9715
														14.9525		13.1499
														16.6614		15.2711
														14.0829		21.1536
														37.9638		13.5362
														22.9855		15.2075
														20.8638		18.1316
														18.6739		15.3927
														22.3783		28.371
														17.6007		14.2454
														30.863		22.9406
														15.9258		21.3347
														23.0865		13.6883
														41.2266		24.1566
														20.9848		21.2477
														14.618		18.4501
														31.9315		25.634
														14.7898		30.7661
														20.823		17.0578
														20.6558		13.7361
														20.1159		24.3253
														13.1038		15.8106
														34.7779		26.1271
														15.7322		17.3807
														36.2668		14.3347
														14.1444		30.5407
[truncated: 98,130 more rows]

## Sheet: Fig. 4
c									d					e			f			g			h
8x mutant				8x miR-21					8x mutant		8x miR-21			Translation–	Translation+		Translation–	Translation+		RISC–	RISC+		RISC–	RISC+
Translation–, RISC–	Translation+, RISC–	Translation–, RISC+	Translation+, RISC+	Translation–, RISC–	Translation+, RISC–	Translation–, RISC+	Translation+, RISC+		Translational efficiency	RISC-binding efficiency	Translational efficiency	RISC-binding efficiency		0.26952	0.321114		0	34.393		0.322423	0.378893		2.26116	2.77712
0.322926	0.582479	0.0191053	0.0754893	0.483118	0.229891	0.178252	0.108739		121.054	15.8166	97.8242	1.27158					0	69.6938					0	4.47438
									43.1497	11.3928	92.0492	2.06767					0	0					0	4.00263
									220.46	8.44106	166.736	1.1859					0	50.438					0	1.59352
									48.0836	11.9245	167.552	3.88863					0	36.883					0	0.944975
									36.2415	8.46593	103.42	1.29695					0	22.68					0.934878	2.05974
									20.9469	6.59825	74.2909	1.96776					0	0					3.93001	0
									54.9717	25.2204	75.9228	2.62692					0	0					0	0
									0	2.22163	179.385	3.34456					0	0					0	0
									27.2388	15.9187	115.712	3.22605					0	63.3863					4.12065	3.48149
									70.9816	4.61277	147.151	0.89407					0	0					0	0
									33.0472	12.8375	71.6796	2.6281					0	0					2.0031	0
									61.8221	15.6831	76.3694	1.33913					38.4272	0					0.998936	0
									78.6613	5.49979	120.007	0.938859					0	0					6.30741	0.900699
									29.9055	11.1746	23.0207	3.62767					67.3086	0					0	0
									46.9736	11.1515	235.998	0.555544					53.1802	0					0	1.18633
									40.7354	15.3479	151.164	1.7951					84.2923	28.3687					0	0
									67.9446	26.4847	104.775	2.722					20.3462	0					0	0
									56.6051	27.3788	75.7144	4.28509					15.545	0					0.806697	0
									41.2215	7.42547	140.33	4.07854					0	0					0	0
									46.0181	9.87688	134.399	0.506628					0	0					1.58344	0
									32.6976	6.87282	155.056	0					0	29.4354					0	0
									45.9651	32.4337	221.762	1.74565					0	0					2.72051	0
									22.6996	40.8632	138.121	2.05846					0	45.374					0.94672	0
									94.8734	2.78729	198.765	5.84119					0	0					0.950411	0
									30.1921	13.1566	139.647	4.90055					0	0					1.16745	0.952732
									109.406	15.4924	251.679	4.6666					0	0					0	1.18839
									74.3809	4.04922	264.58	1.95371					21.3323	0					0	0.842499
									159.814	13.3678	92.1592	2.50762					0	0					0	0
									72.2832	12.3813	123.047	2.63221					0	0					2.60042	0
									196.044	15.0735	91.7501	2.61493					0	20.0512					0	1.38787
									35.1383	6.72882	251.964	7.33124					0	29.5544					0	0
									0	15.3878	130.111	4.37487					0	18.5319					0	1.18126
									14.2927	29.1786	158.882	6.74287					0	0					0	0
									19.0107	13.2601	167.53	6.50947					0	43.1576					0	0
									26.8002	14.4819	153.137	3.49265					0	0					0	0
									72.2235	8.83715	179.167	1.73305					0	71.4679					0	1.34575
									61.493	11.1609	104.366	2.24446					30.9935	0					0	1.10854
									47.3233	23.2045	178.638	2.31918					0	57.7347					0	0
									30.9395	9.75685	167.304	3.27674					14.1541	0					0	2.24161
									265.209	13.0218	176.165	3.09075					0	38.3493					0	0.920922
									17.1978	6.13085	220.277	5.09117					0	23.7972					1.62126	1.14926
									84.7092	6.93795	139.397	2.27891					0	0					0	1.00127
									21.2127	14.2233	149.717	3.22612					0	0					1.28861	1.00581
									99.2768	11.6822	236.373	2.90389					0	0					8.28666	1.06585
									35.1228	48.8505	152.005	2.84849					0	0					7.44318	0
									64.9449	8.8575	199.408	2.84652					0	0					0	0.916144
									35.3184	5.22817	121.823	1.86387					52.4615	40.305					0	0.852777
									60.4124	8.73875	128.889	3.80692					0	0					0	1.02217
									64.8031	20.7106	264.463	4.28294					0	0					0	0
									28.9944	16.3714	254.355	3.95586					0	28.8161					0	1.03894
																	28.1461	0					0	0.810024
																	0	24.074					0	1.03236
																	42.4565	69.9865					0	1.29154
																	28.2794	0					0	0
																	35.6045	0					0	1.14877
																	57.6066	29.7527					2.33737	0
																	0	0					0	2.38432
																	0	39.6289					0	0
																	0	0					4.00577	6.32527
																	50.7078	46.5362					0	0
																	40.1385	62.1668					0	0
																	0	0					1.6707	0
																	56.4467	0					0	0
																	0	0					0	0
																	0	65.0438					0	0
																	56.9666	38.9423					0	0
																	0	0					1.01612	0
																	35.5821	49.1513					0	0
																	0	52.9039					1.44992	0
																	33.5428	0					0	1.01694
																	22.033	78.6823					0	2.92081
																	0	0					0.814055	0
																	0	0					0	0
																	46.6256	44.7941					0	1.67721
																	0	0					1.36447	0
																	0	53.1445					0	0
																	0	0					1.25251	3.72016
																	0	0					0	0
																	0	0					0	0.965813
																	0	0					0	0
																	0	35.1745					1.12368	1.50635
																	0	0					1.16651	1.02508
																	0	0					0.819742	0
																	0	0					0.927863	0
																	0	0					1.10882	0
																	0	58.2235					2.63048	7.80276
																	0	0					0	0
																	0	0					0	1.0656
																	0	0					0	0
																	0	0					0.986301	0
																	22.5486	29.4688					0	0
																	0	0					0	0
																	0	18.1637					0	1.08667
																	28.8921	0					0	0
																	0	40.3289					0	4.82933
																	0	0					0	6.82322
																	14.6081	23.1416					0	1.72042
																	0	28.4524					0	0
																	0	124.03					0	3.26633
																	0	42.0946					1.03072	0
																	0	52.2818					0	0
																	0	0					0.934682	0
																	0	474.548					5.4147	0
																	0	13.9348					1.08219	1.34512
																	0	41.2116					0	1.59395
																	0	70.2638					0	0
																	0	0					1.67146	2.24772
																	0	0					0.972692	1.57929
																	19.1259	60.4842					1.4331	0
																	0	0					0	0
																	0	115.764					0	0
																	0	0					1.03501	0
																	0	53.8174					1.70897	0.982478
																	0	0					0	0
																	0	0					0	1.17678
																	35.0763	0					0	0
																	0	0					0	0.875975
																	0	69.3611					0	0.910772
																	0	0					0	2.31279
																	0	38.5202					0	1.04547
																	38.5028	41.1101					0	0
																	37.0315	0					0	0
																	15.1045	42.6886					7.16117	0
																	0	25.8636					0	0.814623
																	31.9861	57.8239					0	0
																	0	98.9526					5.38286	0
																	0	24.7876					0	0
																	62.6449	0					0	0
																	0	0					0	1.91917
																	0	0					0	0
																	0	65.2163					0	1.04887
																	0	0					0	0
																	0	0					0.830719	0
																	0	0					0	0
																	0	0					0	0
																	0	29.4014					0	0.82217
																	0	0					0	0
																	0	0					0	0
																	0	63.3916					0.81424	0
																	0	29.199					0	0
																	0	0					0	0.850789
																	27.2724	0					0	0
																	82.3582	0					0	0
																	0	0					0	1.10845
																	0	0					0	0
																	43.0648	0					1.11321	1.20367
																	35.6349	43.3401					0	0
																	45.8067	0					0	0
																	0	65.0582					0	0
																	0	0					0	2.45637
																	0	0					0	0
																	84.0463	0					0.964967	0
																	0	0					0	0
																	0	0					0	0.99796
																	31.0527	0					0	1.01649
																	0	0					0	1.82103
																	0	0					0	0
																	0	17.5889					0.987206	2.83984
																	0	0					0	0
																	0	43.7672					0	0
																	0	73.7599					0	0
																	0	0					0.863529	0
																	0	59.3953					0.807726	0
																	25.6215	39.3058					1.39974	1.43519
																	0	0					2.02916	0
																	0	0					0	0
																	0	62.2452					0.871878	0
																	0	0					1.02269	0
																	0	0					0	0
																	0	0					0	0
																	50.1342	0					0.955248	0
																	0	0					0	0
																	0	0					0.988986	0
																	68.747	0					0	0
																	0	0					0	0
																	38.7767	0					0	0
																	0	0					0	0
																	0	0					0	0
																	0	0					0	0
																	0	0					0	0
																	30.7721	0					0	0
																	14.979	0					0	0
																	21.1778	54.902					0	1.53838
																	0	0					0	0
																	0	0					0	0
																	0	0					0	0
																	0	0					2.83073	0.870405
																	0	15.3274					1.30398	0.959823
																	0	59.72					0	0
																	27.6185	0					0	0
																	0	27.3165					0	0
																	0	0					1.06688	0
																	0	22.59					0	0
																	0	106.231					0	0
																	0	0					0	0.828919
																	55.7407	0					0	0
																	0	0					0	0.938459
																	31.5192	0					0	0
																	0	34.8345					0	1.13915
																	0	0					0	0
																	32.4305	0					0	6.93715
																	36.202	29.5904					0	3.35722
																	0	0					0	0
																	0	0					0	0
																	0	0					0	3.52703
																	0	0					0	0
																	67.8017	42.6127					0	0
																	0	41.8941					0	5.52432
																	0	0					0	4.8505
																	0	0					0	1.57169
																	0	0					0	0
																	0	0					0	2.09613
																	0	0					0	4.47344
																	0	0					0	0
																	0	94.6524					0	0.978413
																	0	50.0734					0	0
																	0	0					0	1.26796
																	0	0					0	0
																	0	0					0	0
																	0	60.6852					0	1.78157
																	0	42.4368					0	1.25519
																	0	0					0.954285	0
																	0	0					0	0
																	0	37.9493					0	0.886014
																	0	0					0	0
																	19.8569	0					0	0
																	124.692	0					0	1.15854
																	45.4463	0					0	1.22712
																	22.5812	0					0	0
																	0	0					0	1.5277
																	0	22.0235					0	0
																	0	0					0	0
																	66.6721	0					0	0
																	101.634	0					0	0
																	0	0					2.28404	0.942531
																	0	0					0	2.20191
																	0	0					0.8779	3.51834
																	0	0					0	1.25447
																	0	0					1.4678	0
																	84.8255	0					1.23164	2.57213
																	45.6964	0					0	1.22854
																	0	30.8223					0	3.55603
																	75.6179	0					0.860136	3.49236
																	18.4319	0					2.13267	2.73321
																	0	0					1.64633	0.916662
																	31.552	50.2016					0	2.30913
																	45.0048	0					0	0
																	0	0					1.10381	1.81308
																	0	0					2.10507	0.977822
																	0	0					0	1.03085
																	43.5921	0					0	8.63773
																	0	0					0	1.01025
																	27.1023	46.9203					0	7.11919
																	60.0798	0					0	7.34818
																	0	0					3.16126	2.46105
																	0	0					0	4.35646
																	48.3719	0					0	1.78051
																	0	0					0	4.32693
																	38.9689	0					0	0
																	0	33.7999					1.12869	1.33858
																	0	117.454					0	0
																	0	0					0	1.77166
																	0	0					0	0.941396
																	0	0					0	3.72598
																	0	0					0	5.79618
																	0	0					0	0
																	28.3582	0					0	0
																	0	44.3516					5.26791	0
																	0	0					0	0
																	0	72.6333					1.29823	0
																	38.2423	0					0	0
																	0	0					0	0.821266
																	0	0					0	0
																	0	0					0	0
																	0	0					0	0
																	0	0					0	0
																	0	31.61					1.51077	0
																	0	0					0	0
																	0	203.518					3.421	0
																	29.1855	0					0	0
																	0	0					0	0
																	0	0					2.58505	0
																	0	0					1.29536	0
																	0	0					0	1.94512
																	0	0					0	0
																	0	26.9775					0	0
																	0	0					0	0
																	0	0					0	0
																	0	0					0	0
																	54.2423	0					0	1.28949
																	0	0					0	0
																	30.1864	0					0	0
																	50.5853	19.1888					0	0
																	0	0					0	0
																	0	0					1.69931	0
																	0	0					0	0
																	28.7609	0					0	0
																	0	0					0	0
																	0	0					0	2.57851
																	0	0					5.50615	0
																	0	0					0	0
																	43.3427	0					0	0
																	0	26.039					0	0
																	45.4967	0					0	0
																	35.5486	0					0	0
																	0	0					0	0
																	0	0					0	0
																	116.345	0					1.05491	0
																	32.9367	0					0	0
																	0	0					1.4225	0
																	0	0					0	1.37239
																	0	0					1.35362	0
																	0	50.5602					0	0
																	0	0					0.926883	0
																	41.6583	0					0	0
																	0	0					0	0
																	43.7522	0					1.16159	0
																	53.9254	47.8142					0	0
																	0	0					1.87128	0
																	35.6624	0					1.70671	0.838614
																	0	0					1.10974	0.936343
																	30.5817	0					1.43641	1.01257
																	0	0					0	0
																	0	0					2.28807	1.60518
																	0	15.7139					0	0
																	0	0					1.26544	0
																	0	0					0	0
																	0	0					2.19824	1.21487
																	0	0					1.85644	0
																	0	0					1.20513	0
																	0	28.1377					0	0
																	0	68.3075					0	0.840854
																	0	36.0141					0	1.61034
																	0	0					0	0
																	0	0					0	1.79202
																	0	0					0	5.37093
																	0	0					0	0.992099
																	0	0					0.863854	4.66079
																	0	0					0	3.28703
																	0	0					0	0
																	0	54.6603					0	1.07365
																	58.8446	0					0	3.38278
																	0	25.1559					0	0
																	0	25.4721					0	1.27351
																	0	23.7306					0	0
																	0	56.3051					0	0.837936
																	0	0					0	0
																	0	31.1636					0	0
																	0	95.1131					0	0
																	33.5316	0					0	5.6134
																	358.071	0					0	0
																	0	0					0	0
																	0	0					0	0.965795
																	0	0					0	0
																	0	26.9883					0	0
																	0	0					0	0.822204
																	64.4628	0					3.05951	0
																	0	0					0	0
																	0	0					0	0
																	29.332	34.3503					0	0
																	0	21.091					0	1.13823
																	39.0603	47.9549					1.45655	0.815652
																	40.7117	0					0	0
																	42.1897	0					0	0
																	0	46.3769					3.0302	1.13055
																	68.0457	44.3957					0	4.13534
																	0	51.2151					0	1.89267
																	0	13.0854					0	0.811556
																	20.2295	0					1.45687	1.14895
																	0	0					0	0
																	0	0					0	0
																	0	0					0	1.48919
																	59.6493	0					0	0.820966
																	438.459	0					0	0
																	0	0					4.81073	1.72237
																	26.9134	0					0	0
																	50.9874	0					0	2.29197
																	0	0					0	0.990442
																	28.0821	34.5257					0	0
																	0	0					0	0
																	70.8456	0					0	1.00711
																	0	60.1233					0	0
																	0	0					0	1.73263
																	0	34.5458					0	0
																	23.039	0					2.36916	0.912827
																	0	69.0639					0	0
																	0	78.1418					0	1.03692
																	0	0					0	0
																	55.8985	123.81					0	0.81439
																	27.915	0					0	0
																	0	0					1.23391	3.86429
																	40.7197	54.4499					0	0
																	0	0					0	0.991534
																	39.0414	36.8406					8.64196	0
																	288.506	31.936					1.24816	0
																	0	38.6252					0	0
																	40.3514	0					0.819102	1.91146
																	35.4875	48.5349					0	0
																	0	51.4611					1.43195	0
																	0	0					0	0
																	43.3206	21.0366					0.896947	0
																	0	0					4.05766	1.89897
																	0	31.11					0	4.10704
																	0	46.0467					0	0.960154
																	13.811	39.0794					1.20117	5.55206
																	0	53.1733					0	1.04986
																	0	46.5354					4.66537	3.90698
																	29.2744	20.8885					0.92603	0
																	0	0					0	3.10315
																	0	55.5374					1.18721	3.73434
																	0	0					0	0
																	0	63.392					3.45063	0
																	0	0					0	0
																	0	0					0	0
																	0	0					0	0.98021
																	0	0					0	0
																	0	0					1.24863	0
																	0	0					0	0.850205
																	37.0163	0					1.15106	2.24048
																	28.3461	0					1.67809	0
																	67.0695	0					1.7643	0.939229
																	0	0					0	0
																	0	79.4274					0	0
																	0	0					0	0
																	0	0					1.22891	0
																	0	34.5269					0	0
																	0	36.6876					0	0
																	0	0					0	0.819586
																	0	0					0	0
																	0	0					0	1.0371
																	0	40.5352					0	0
																	0	40.4378					0	0
																	0	0					0	0
																	0	0					0	0
																	49.0157	0					0	0
																	0	83.046					0	0
																	0	79.3664					0	0
																	0	0					0	3.3022
																	0	0					0	1.25472
																	44.2114	61.9977					2.06998	1.22926
																	50.8013	0					0	2.64845
																	17.8502	0					0	0
																	38.7315	47.7737					0	4.05676
																	19.2505	0					0	1.51073
																	0	54.5049					0.961467	2.42892
																	0	53.8087					0	1.41731
																	0	46.1791					1.11048	1.63538
																	0	49.8925					0.860094	0
																	49.2014	31.1073					3.36635	0
																	0	0					2.3294	0
																	37.2804	55.9868					1.17774	0
																	35.0607	17.2202					2.14265	5.1503
																	0	26.4669					0.878505	0
																	72.4215	0					0	0.864156
																	0	31.5101					0	0
																	27.5524	46.1651					1.1122	0
																	0	22.8712					1.13891	1.27284
																	56.2355	48.2729					2.29227	0
																	27.0562	0					0	0
																	0	37.812					0	1.297
																	0	0					0	1.13481
																	0	41.9608					0	0
																	0	0					0	1.20813
																	0	0					1.02428	0
																	0	0					0	0
																	0	30.1857					0	0.93974
																	0	0					0	0
																	0	0					1.34941	0
																	0	0					1.12794	0
																	0	17.3415					0	0
																	0	0					0	0.82192
																	0	52.1261					0	0
																	0	97.1709					0	0
																	0	0					0	0
																	48.8181	0					0.814132	0
																	0	0					3.90763	0.917851
																	34.8252	0					1.50728	0
																	0	0					0	0
																	0	0					0	2.24659
																	0	54.4986					2.43238	0
																	0	0					1.08375	0
																	0	0					0	0
																	0	0					1.08065	0
																	38.9386	0					0	0
																	0	0					1.90596	1.15451
																	0	0					0.999547	0
																	0	44.8095					0	0.988934
																	44.3607	0					0	0
																	0	0					0	0
																	0	40.8678					0	0
																	0	31.9916					0	0.849416
																	0	0					2.07518	0
																	0	0					0	1.13661
																	0	0					0	1.07563
																	0	45.9095					7.18622	1.10601
																	0	0					1.74319	0
																	0	0					0	0
																	0	0					0.995364	1.50838
																	0	0					1.10696	1.87572
																	0	36.7966					1.15084	0
																	0	0					0.856321	1.08461
																	40.5141	48.2429					1.65443	0.852164
																	0	31.7927					0	0
																	0	0					0.947127	1.9058
																	0	0					0.956808	0
																	0	0					0.984503	0
																	0	0					0	0
																	0	0					0.821055	0.878519
																	0	0					3.66323	0
																	0	0					0	0
																	0	0					4.95383	2.85068
																	0	0					0	0.80146
																	47.1463	0					0	0
																	76.434	24.101					1.90217	0
																	0	47.3992					0	0
																	0	0					0	0
																	40.6407	0					0	0
																	20.6536	0					0	0
																	0	0					0	0
																	0	0					1.93717	2.19296
																	0	0					0	0
																	0	0					0	0
																	0	36.9548					0	0
																	0	0					0	0
																	0	0					0	1.15948
																	49.0585	0					0	0
																	30.1335	30.7174					0	0
																	25.5716	50.8626					0	0
																	0	0					0	2.12161
																	0	0					0	0
																	0	0					0	1.13596
																	69.6919	0					4.6015	0
																	0	0					0	0
																	15.3499	27.6204					4.98896	0
																	0	47.5278					1.51216	0
																	0	29.8876					0.921821	0
																	0	0					0	0
																	0	0					0	0
																	20.2185	0					2.93903	0
																	0	42.0892					1.1917	0
																	0	35.2839					1.43782	0
																	0	0					2.27488	0
																	0	68.1893					5.38304	0
																	0	0					0	0
																	0	105.255					0.822907	1.14562
																	20.4378	56.1952					0	0
																	0	0					1.28149	1.78798
																	0	144.915					1.9543	0
																	0	85.3489					2.69467	0
																	0	35.1641					3.13267	2.90126
																	0	285.971					0.917075	0
																	0	0					0	0
																	0	50.2123					0	0
																	0	0					0	0
																	0	73.8562					0	0.957651
																	35.5882	0					0.812583	3.07961
																	43.4993	25.0839					1.07569	0
																	54.8758	0					0	0
																	0	0					0	0
																	14.7106	0					1.28619	1.76674
																	0	0					0	0
																	0	0					0.944538	0
																	0	615.664					1.1452	0
																	0	0					1.10264	0
																	0	0					0	0
																	0	0					2.32892	0
																	0	14.9875					0	0
																	0	0					0	0
																	0	34.6874					0	0
																	30.972	0					0	0
																	0	37.8993					0	0
																	0	0					0	0
																	25.6472	0					1.50738	0
																	0	0					1.55353	0
																	0	0					4.1089	0
																	0	0					0.890086	0
																	0	36.1557					3.927	0
																	45.5357	20.7977					4.29419
																	0	22.1859					4.81659
																	0	0					2.89443
																	0	0					0
																	0	0					2.87888
																	0	0					4.53489
																	0	0					2.81448
																	26.477	0					1.47171
																	0	0					2.55955
																	19.1084	0					3.91816
																	30.7581	38.875					0.833158
																	0	38.5307					2.11937
																	61.9948	0					0.826293
																	17.3484	0					1.39702
																	124.06	0					1.87288
																	0	0					4.4319
																	0	0					1.41954
																	0	0					1.93591
																	0	0					5.32565
																	0	0					2.4225
																	0	14.7762					1.42606
																	0	0					4.02312
																	0	0					3.68254
																	0	38.2728					3.06337
																	55.7279	0					2.93552
																	0	0					4.05217
																	0	0					1.71756
																	0	0					4.29636
																	0	46.0331					4.75682
																	0	0					2.42144
																	48.6247	0					2.91016
																	49.33	0					1.25018
																	0	0					4.68276
																	46.4173	0					3.97749
																	22.6012	0					2.65545
																	0	0					1.06971
																	16.3558	0					2.50251
																	0	57.6531					1.4565
																	0	0					1.25803
																	0	0					2.37105
																	0	0					1.13146
																	0	0					3.97379
																	44.7376	0					3.69355
																	0	0					3.89109
																	47.2574	0					2.36733
																	0	0					0
																	28.5392	50.1797					3.43257
																	0	0					3.77909
																	71.996	0					0
																	0	0					0.847523
																	0	0					0
																	0	0					0
																	67.5092	0					0
																	0	35.9075					0
																	75.3966	0					0
																	0	0					1.65472
																	0	0					9.23145
																	35.8906	0					2.50655
																	48.9418	0					1.18241
																	124.103	31.5185					1.40101
																	61.0156	26.9706					0
																	0	0					0
																	52.694	0					1.43532
																	0	0					0
																	0	45.9802					0.857381
																	39.8478	0					3.9241
																	67.8023	0					0
																	0	21.7096					0
																	0	0					0
																	48.4101	0					2.61219
																	113.157	0					0
																	52.8019	0					3.6646
																	86.175	0					1.96603
																	78.4908	0					3.63933
																	34.9834	0					5.42074
																	56.9537	0					1.29987
																	84.2806	28.1166					1.48759
																	0	0					1.07351
																	30.6831	0					4.0798
																	0	50.1409					0
																	0	0					0.925781
																	0	0					0.970165
																	0	0					5.84088
																	0	0					0
																	0	0					0.897677
																	43.7692	0					0
																	0	0					0
																	56.4022	21.4005					0
																	0	0					0
																	86.6981	0					1.70209
																	64.3164	0					1.1596
																	22.6781	0					0
																	52.8996	0					0
																	0	0					0
																	123.756	42.0528					0
																	0	49.948					3.25531
																	0	33.9328					0
																	0	0					0
																	67.9844	0					0
																	0	0					0.8434
																	0	0					0
																	0	0					0
																	0	0					0
																	0	0					1.52251
																	0						0
																	0						0.825009
																	56.6779						0
																	84.7149						1.49444
																	0						0
																	0						0
																	0						0
																	0						0
																	0						0
																	0						0
																	0						1.94625
																	0						1.09237
																	0						0
																	0						0
																	0						0
																	0						0
																	0						0
																	0						0
																	0						0
																	0						0
																	0						0
																	0						0
																	44.8019						0
																	0						0
																	0						0
																	16.0151						0
																	0						0
																	43.6509						0
																	28.2361						1.48982
																	0						0
																	0						0.825232
																	99.3881						0
																	0						0
																	0						0
																	0						0
																	0						0
																	0						0
																	0						0
																	0						1.02102
																	19.5629						0
																	109.217						0
																	0						0
																	0						0
																	0						0
																	0						0
																	0						0
																	0						0
																	0						0
																	0						0
																	30.4827						1.08178
																	0						0
																	0						0
																	0						0
																	0						0
																	0						0
																	0						0
																	0						0
																	0						0
																	0						0
																	0						0
																	0						0
																	0						0
																	0						0
																	0						0
																	0						0
																	16.4376						0
																	55.0638						1.42163
																	0						0
																	0						0
																	0						0
																	0						0
																	0						0
																	78.1283						0
																	0						0
																	0						0
																	0						0
																	0						1.74848
																	59.3729						0
																	0						0
																	0						0
																	0						0
																	0						0
																	0						0
																	46.7638						0
																	0						0
																	0						0
																	68.7581						0
																	0						0.879374
																	0						0
																	0						0
																	0						0
																	0						0.911739
																	0						0
																	0						0
																	23.5444						0
																	0						0
																	0						0
																	0						0
																	0						0
																	71.3982						0
																	13.8723						0
																	82.8985						0
																	0						0
																	0						0
																	76.5611						0
																	38.893						0
																	0						0
																	41.4547						3.13898
																	45.3767						0
																	0						0
																	0						0
																	0						0
																	89.7795						2.07985
																	0						0
																	17.2533						0
																	0						0
																	0						0
																	0						0
																	0						0
																	0						0
																	0						0
																	0						0
																	0						0
																	0						0
																	0						0.854203
																	0						0
																	0						0
																	0						0
																	0						0
																	86.2968						0
																	34.8857						0
																	0						0
																	0						0
																	0						1.13503
																	26.8661						0
																	23.8152						0
																	115.67						0.873227
																	19.2698						0
																	0						0
																	0						1.49694
																	42.6996						0.851216
																	49.0073						1.14008
																	0						0
																	50.3299						0
																	0						0
																	0						0
																	0						1.34739
																	24.0614						0
																	0						0.977545
																	29.2697						0
																	0						1.57542
																	0						1.27757
																	0						0
																	0						0
																	0						0.999048
																	0						0
																	0						0
																	0						0
																	0						1.12615
																	0						0
																	32.8499						3.29586
																	0						0
																	34.4501						0
																	0						0
																	44.7366						0
																	33.8982						6.49291
																	0						0
																	0						0
																	0						0.889109
																	29.1991						0
																	0						0
																	0						0
																	0						0
																	103.967						0
																	0						0.837365
																	0						0
																	0						0
																	0						1.44543
																	0						0
																	0						0
																	130.972						0
																	41.6122						0.930791
																	0						0
																	0						0
																	0						0
																	0						0
																	0						0.869233
																	0						1.14993
																	0						1.02046
																	0						0
																	0						0
																	0						0
																	0						0
																	0						1.02909
																	0						0
																	0						0
																	0						0.87194
																	0						0
																	0						1.13199
																	0						0
																	0						0
																	0						0.870889
																	25.3888						0.818976
																	60.9104						0
																	13.8682						0
																	21.1482						0
																	0						0
																	0						0
																	0						1.07213
																	21.8501						0
																	0						0
																	0						1.00626
																	0						0
																	0						0
																	0						0
																	0						0
																	0						0
																	0						0
																	0						0
																	0						0
																	48.7266						0
																	0						0
																	0						0
																	48.8487						0
																	0						0
																	0						0.8539
																	0						0
																	0						0
																	0						0
																	0						0
																	0						1.07165
																	25.8021						0
																	19.4895						0
																	0						0.907119
																	0						0
																	0						0
																	0						0
																	0						0.888081
																	0						1.51952
																	45.7317						0
																	0						0
																	0						0
																	0						0
																	0						0
																	0						0
																	0						0
																	0						0
																	31.7511						0
																	0						0
																	0						2.68459
																	0						0
																	20.8723						0
																	0						0
																	0						1.36272
																	64.3753						0.83112
																	103.799						0
																	25.6159						0
																	17.8915						0
																	0						0
																	0						0
																	0						0
																	0						0
																	0						2.11263
																	40.8524						0
																	0						0
																	0						0
																	14.9608						1.56051
																	42.3778						0
																	0						0
																	21.1477						1.00275
																	23.1344						3.8589
																	0						0
																	0						0
																	0						9.06739
																	0						5.00002
																	73.7826						7.3583
																	0						6.71635
																	0						2.49891
																	0						0.848788
																	0						5.46886
																	0						3.03867
																	0						2.97522
																	0						6.58619
																	0						5.01106
																	0						5.54743
																	0						0
																	0						1.5639
																	0						0.901009
																	0						0
																	21.2925						0
																	0						0
																	0						0
																	0						0
																	0						0
																	0						0
																	0						0
																	0						0
																	0						0
																	62.6149						0
																	0						0
																	59.0413						0
																	0						0
																	29.8314						0
																	0						1.6042
																	0						0.811047
																	0						0.928143
																	21.6391						0
																	0						0
																	0						0
																	40.3502						0
																	47.6641						0
																	51.6301						1.45429
																	64.4969						0
																	27.8411						4.3008
																	0						5.29303
																	0						3.10815
																	0						0.833376
																	0						0.992317
																	15.9478						0
																	107.137						0
																	49.6658						0
																	0						0.839826
																	0						0
																	0						0
																	29.3277						0
																	342.545						0.84623
																	141.059						7.17706
																	0						0.826952
																	0						0
																	18.3051						0
																	0						0
																	25.4146						0
																	0						0
																	145.381						0
																	53.5424						1.06111
																	29.4751						0
																	0						1.16999
																	0						0
																	0						0
																	0						0
																	15.2015						0
																	0						0
																	0						0
																	60.2885						1.23892
																	225.027						0
																	0						0
																	0						0
																	31.9418						0
																	0						0
																	0						0
																	27.8794						1.83016
																	0						0
																	0						2.52402
																	0						0
																	0						0
																	0						0
																	0						0
																	44.4238						1.20581
																	20.1947						10.3456
																	0						3.29809
																	0						2.07066
																	79.4266						0
																	0						0
																	28.0605						1.40223
																	60.6995						0.914996
																	0						5.79781
																	0						0
																	0						0
																	0						0
																	0						0
																	28.7886						0
																	0						0
																	0						0
																	0						1.28949
																	0						1.60196
																	31.0626						0
																	0						4.4367
																	0						0.816744
																	0						3.25511
																	49.2269						0
																	52.945						0
																	0						0
																	0						0
																	0						0
																	0						0.830936
																	0						0
																	0						0.986022
																	0						0
																	0						0
																	0						0
																	0						2.48067
																	0						0
																	0						1.90711
																	0						0
																	0						0
																	63.0154						0
																	0						0
																	0						0
																	0						0
																	0						0
																	0						0
																	0						2.42481
																	0						0.974138
																	66.9897						0
																	0						0
																	0						0
																	0						0
																	0						0.812599
																	0						0
																	0						1.38099
																	0						0
																	0						0
																	0						0
																	0						0
																	0						0
																	54.2509						0
																	37.0675						1.93401
																	0						0
																	0						0
																	0						0.983046
																	0						0
																	0						0.920999
																	0						1.70434
																	0						0.961081
																	39.2427						0
																	0						1.47414
																	0						0
																	0						0
																	0						0
																	0						0
																	0						0
																	0						0
																	0						0
																	0						0
																	0						0
																	0						0
																	0						0.968897
																	0						1.36263
																	0						0
																	36.5153						1.66371
																	0						0
																	0						0
																	78.8781						1.04608
																	0						0
																	0						0
																	0						0
																	0						0
																	60.6819						0
																	0						0
																	59.3564						0
																	0						0
																	0						0.969216
																	35.366						0
																	0						0
																	0						0
																	0						0
																	0						0
																	0						1.86751
																	0						0.974185
																	172.92						1.96009
																	66.0318						0.845459
																	18.4053						1.20624
																	0						0
																	0						2.84576
																	0						0
																	0						0
																	17.066						1.41606
																	0						1.50123
																	0						1.17734
																	0						0
																	0						0
																	0						0
																	0						1.17161
																	0						6.85475
																	34.2623						0
																	0						0
																	0						0
																	0						0
																	0						2.06048
																	40.5466						1.84528
																	0						0
																	49.1108						0
																	20.6393						0
																	0						0
																	0						0
																	0						0
																	0						1.181
																	0						1.35751
																	27.5016						0
																	0						1.62962
																	0						1.43817
																	34.7322						1.15596
																	41.6584						1.10929
																	0						0
																	0						0
																	0						1.04481
																	0						0
																	0						0
																	0						1.18237
																	0						1.01577
																	0						1.44823
																	371.968						0.970068
																	0						0
																	114.581						0.944268
																	0						0
																	0						6.33619
																	0						0
																	39.7958						1.01656
																	0						0.899928
																	0						0
																	0						0
																	0						2.06651
																	66.9492						0.815247
																	0						0
																	53.8096						0
																	0						0.917684
																	0						0
																	0						0
																	0						0
																	0						0
																	0						0
																	0						1.00187
																	51.7723						0
																	26.44						0
																	0						0
																	0						3.24369
																	0						0
																	25.0619						0.995023
																	43.9532						0
																	0						0
																	29.7855						0
																	0						0
																	0						0
																	0						0
																	0						0
																	51.3122						1.02321
																	16.9922						0
																	0						1.56378
																	0						0
																	0						0
																	0						0
																	21.0028						0
																	0						1.05005
																	30.9434						0.849682
																	0						1.2146
																	0						1.14012
																	0						0
																	0						1.31565
																	0						1.17415
																	0						1.08245
																	0						0
																	0						0
																	0						0
																	0						0
																	0						0
																	0						0
																	0						1.02612
																	54.1333						0
																	0						0
																	0						0
																	0						1.10368
																	0						2.10521
																	0						1.28341
																	0						0
																	29.1665						0.890585
																	0						1.2206
																	0						0.880783
																	39.4708						0
																	0						0
																	0						0
																	0						0
																	0						0
																	0						9.70661
																	32.7354						1.0277
																	753.401						0
																	0						0
																	0						0
																	60.5867						0
																	0						0
																	0						0
																	0						0
																	47.7811						0
																	0						0
																	0						2.27127
																	0						0
																	0						4.31104
																	0						0
																	0						0
																	54.6152						0
																	39.224						0
																	23.7997						0
																	0						0
																	0						0
																	281.718						0
																	0						0
																	0						0
																	24.399						0
																	22.2553						0
																	0						0
																	0						0
																	0						0
																	0						1.12751
																	0						0
																	0						0.815408
																	0						0
																	0						1.35798
																	0						0
																	0						0
																	0						0
																	0						0
																	0						0
																	0						0
																	0						0.900276
																	0						0
																	0						0
																	185.904						0
																	0						1.08604
																	35.533						0
																	0						0
																	0						2.71766
																	0						0
																	30.5489						0
																	0						0
																	0						0
																	0						0
																	0						1.16146
																	47.5784						0
																	0						0
																	0						0
																	0						0
																	36.2085						0
																	41.8457						0
																	28.0992						0
																	23.2679						0.910221
																	0						0
																	0						1.30864
																	24.989						2.10062
																	0						0
																	32.312						0
																	0						0
																	39.8818						1.29277
																	0						0
																	0						0
																	0						0
																	26.8236						0
																	0						0
																	47.6346						0.917227
																	36.1233						0
																	0						0
																	0						0
																							0
																							0
																							1.65448
																							0
																							0
																							0
																							2.24564
																							0
																							0
																							0
																							0
																							0
																							0
																							0
																							0.867954
																							0
																							0
																							0
																							0
																							0
																							1.80633
																							0
																							0
																							0
																							3.14691
																							0
																							0
																							1.36726
																							1.17656
																							0
																							0.945389
																							1.00008
																							0
																							1.0476
																							0
																							0
																							0
																							0
																							2.00431
																							0
																							0
																							0.847421
																							0
																							0
																							1.3929
																							0
																							0
																							0.840227
																							1.29296
																							0
																							0.973272
																							0
																							0
																							0
																							0
																							0
																							3.77844
																							2.08746
																							2.0251
																							0
																							0
																							0
																							0
																							0
																							0
																							0
																							0
																							0
																							0
																							0
																							0
																							0
																							0
																							0
																							0
																							0
																							0
																							0
																							0
																							1.78145
																							0
																							0
																							0
																							2.98915
																							0
																							0
																							0
																							0
																							0
																							0
																							0
																							0
																							1.29546
																							0
																							0
																							0
																							0
																							0
																							0
																							0
																							0
																							4.27001
																							0
																							0

## Sheet: Fig. 5
b							c							d							e							f							g							h
8x mutant			8x miR-21				0 min		30 min		60 min			0 min		30 min		60 min			0 min		30 min		60 min			0 min		30 min		60 min			0 min		30 min		60 min			0 min		30 min		60 min
0 min	30 min	60 min	0 min	30 min	60 min		8x mutant	8x miR-21	8x mutant	8x miR-21	8x mutant	8x miR-21		8x mutant	8x miR-21	8x mutant	8x miR-21	8x mutant	8x miR-21		8x mutant	8x miR-21	8x mutant	8x miR-21	8x mutant	8x miR-21		8x mutant	8x miR-21	8x mutant	8x miR-21	8x mutant	8x miR-21		Translation–	Translation+	Translation–	Translation+	Translation–	Translation+		RISC–	RISC+	RISC–	RISC+	RISC–	RISC+
-0.510428	-0.296067	0.588272	-0.677607	-0.214844	0.591065		1.16454	13.2398	6.05429	17.7918	2.85273	8.78651		36.7159	89.676	25.5032	68.2325	30.7774	30.85		80.5475	61.3185	163.708	29.5451	202.37	48.5083		1.96922	0.857082	1.55162	0.854792	2.58989	1.95169		1	1.41841	1	1.31496	1	1.18306		1	1.3845	1	1.33522	1	1.19775
-0.99736	0.0527063	0.292912	-0.575462	0.261427	0.176091		6.65513	11.7564	0	21.4267	8.28862	9.2799		16.8529	24.5746	20.51	137.53	19.2865	25.8052		88.8809	69.1831	198.595	88.4131	242.398	22.4694		1.67959	1.07688	2.07377	2.62918	2.82354	1.72734
-0.702117	-0.532639	0.570802	-0.724632	-0.359736	0.145142		1.10459	19.4122	7.31937	6.39584	1.05886	13.637		30.5576	61.3908	68.1025	24.3153	15.7043	45.3916		53.6211	9.77857	103.579	42.5681	81.4733	6.65683		2.37712	4.47376	2.65096	4.32024	2.11564	3.99068
-0.841433	0.00567713	0.608793	-1.02319	-0.30686	0.69897		7.89298	10.814	5.89737	28.229	2.44045	8.64238		22.2616	33.9419	21.0965	27.1418	26.6494	28.0676		105.752	98.879	126.47	44.4663	110.103	19.1888		2.91334	1.57981	2.93895	1.18825	2.10385	1.83395
-0.46311	-0.273998	0.135663	-0.887062	-0.0099083	0.544068		6.74035	8.72121	3.6851	21.9733	4.42735	3.35553		20.7317	29.4052	74.6018	35.0655	31.9979	13.7656		27.824	34.021	194.2	33.1514	134.551	27.007		1.76989	1.90677	1.49845	1.12397	4.55998	1.99608
-0.792392	0.0611367	0.226065	-0.900913	-0.173988	0.253022		7.04352	14.0076	7.83837	16.8388	7.12792	53.203		16.3658	39.8966	56.5746	38.6935	47.5833	30.3227		22.8598	40.9898	137.543	76.3427	89.7153	71.4082		3.25502	2.10265	3.14959	3.16983	6.93051	6.68137
-0.374459	-0.167343	0.764787	-1.13717	-0.278167	0.367977		4.83675	0.796375	4.81913	10.4196	1.15671	16.3006		17.351	29.5492	53.2019	39.6682	17.302	21.7545		81.1478	43.917	300.013	38.5974	75.3047	39.7861		3.8329	0.771718	2.78321	1.29164	1.47128	1.54436
-1.29373	-0.527507	0.2097	-0.607957	-0.155608	0.720159		2.0576	10.1302	4.48409	21.3722	3.6211	14.2959		20.3012	30.0316	79.2185	74.1493	31.8487	74.3337		61.1902	49.536	195.349	33.6511	192.364	26.5513		1.68179	1.89492	2.54009	1.2754	1.98507	1.19199
-0.846686	-0.395707	0.114194	-0.735723	0.0267343	0.143907		0.757464	11.3639	1.24187	12.9832	5.19285	19.5706		17.7476	62.6071	52.6674	58.4545	28.8219	37.9278		95.1412	17.5485	312.519	40.5333	177.819	17.0796		1.21442	2.22432	1.62217	2.70272	2.59283	2.06511
-0.845098	-0.243038	0.628389	-0.571391	-0.319915	0.411442		0	0	4.86052	16.9466	11.7449	21.772		27.8144	29.1041	35.9295	56.0405	15.3322	34.4551		35.3513	34.3251	117.306	42.8587	220.629	18.014		0.941344	0.789983	1.26774	1.83186	1.98335	0.890944
-0.726999	-0.298437	0.427433	-0.976197	-0.0280287	-0.0367228		1.01859	18.3366	2.60019	8.44817	1.93225	21.4686		35.0966	79.5449	16.2803	28.6625	21.5855	29.7857		17.5959	58.2668	124.353	38.5059	230.992	22.6837		5.14731	2.5024	2.22057	0.916388	2.77377	1.06019
-0.91733	-0.30103	0.0945561	-0.883256	-0.208716	0.425969		1.97864	10.877	2.30546	16.0535	4.39305	30.6882		27.5267	64.1895	43.6116	18.5824	19.7191	25.8407		103.962	144.937	151.531	51.0901	176.296	45.285		1.7882	1.22579	1.73615	1.52327	1.42179	1.15619
-0.664208	-0.0874538	0.367977	-0.860338	-0.212608	-0.0184834		2.89632	7.83594	3.20282	9.84465	7.7485	16.7619		22.2038	35.3141	30.1644	45.1893	25.0626	31.6124		47.9976	30.7965	196.015	31.4977	192.901	39.8903		1.85832	1.6257	2.80316	2.27035	5.44334	1.58225
-0.647818	-0.427805	0.0555173	-0.645095	0.0983797	-0.114346		0	19.146	3.01583	11.1315	2.66437	21.436		13.7072	36.2608	100.632	811.52	45.9368	24.1566		96.5388	39.4017	106.934	25.996	182.042	29.95		1.23777	0.914202	3.82521	0.956284	3.5197	1.25686
-0.421773	-0.0857121	-0.0215397	-1.04327	-0.109482	0.210853		0	2.78221	1.28028	15.5464	5.94392	16.3217		40.7268	26.263	22.6054	53.0869	30.2687	32.501		43.4169	56.4972	99.6051	39.5169	171.649	30.9177		3.1458	1.39864	1.76443	1.61434	6.88746	0.910462
-1.14613	-0.172711	0.609747	-0.745967	-0.425969	0.200486		1.61342	11.3764	1.83578	8.29472	6.36022	20.8384		66.1282	42.7328	41.0364	35.1607	50.6584	37.6281		55.2632	72.4469	166.059	94.6574	158.038	50.5977		1.82946	1.28352	2.24425	1.93159	3.86252	1.51059
-0.794542	-0.392545	-0.155753	-0.59575	0.127399	-0.296335		1.20983	9.59479	2.25461	24.7027	4.91092	19.2283		57.6755	38.241	24.7978	59.4445	27.507	22.0066		64.6319	239.724	166.982	36.6825	137.787	66.0634		1.53768	1.84504	5.7088	2.67574	1.48359	1.01865
-0.618873	-0.496007	-0.587662	-0.2952	-0.26383	0.153977		1.82745	11.156	1.67444	9.87446	5.4802	23.0797		29.0967	89.4438	24.8013	34.2617	31.6113	31.5131		121.902	84.5008	77.1104	72.8069	153.835	61.3375		1.38749	1.7684	1.71967	1.301	4.16172	1.96729
-1.03528	-0.2156	0.0175496	-0.772688	0.462398	-0.201327		5.90099	6.75569	5.04547	11.4444	5.53019	16.8163		46.4524	85.9491	64.7733	45.5053	588.485	38.691		80.2624	65.355	197.187	21.1395	220.555	78.3685		1.22395	0.938224	2.5629	3.33328	2.28349	0.880484
-0.589996	-0.0579919	0.4843	-0.422918	-0.48953	0.226648		2.34237	8.13782	3.349	14.3492	3.61218	19.3904		30.786	45.0458	31.921	20.25	49.9845	51.7435		59.7673	174.968	219.177	45.0517	107.106	50.1708		1.30523	1.03495	1.23633	2.55161	1.4725	1.75408
-0.667001	-0.339593	0.408664	-0.661284	0.191068	0.0336831		2.74161	7.62455	5.30109	13.3043	5.93172	25.3283		34.8681	36.2806	54.9345	33.7388	68.4423	47.1959		52.4023	51.7149	128.654	64.3704	160.123	28.2474		1.3617	1.58336	3.19151	0.94367	1.03475	9.77766
-0.724276	-0.172363	0.01524	-0.716699	-0.457377	-0.0685146		3.89262	11.8946	1.78769	12.7238	3.70295	20.0658		40.6638	29.6824	42.4803	57.479	25.9051	44.4941		140.838	32.7512	144.298	13.5724	172.6	32.1274		1.23236	1.19752	3.40959	2.30751	3.31089	1.26076
-1.00173	-0.499949	0.17916	-0.636355	-0.173658	0.106455		3.40629	13.0371	4.77321	16.7522	3.49235	15.8508		59.3528	25.5242	14.9405	31.2111	13.148	20.9938		75.3241	13.7829	122.422	35.5562	119.229	18.5155		1.06038	0.994407	1.32148	2.32423	1.60559	1.05361
-0.855317	0.0177288	0.380211	-0.739045	-0.150386	0.227244		3.8542	11.0522	1.04487	11.3135	1.33475	22.9434		84.7347	40.8471	13.9099	69.5622	25.2283	57.6607		19.4052	32.0276	119.051	26.999	125.215	50.3865		2.12432	0.814875	2.48256	1.41783	2.50974	0.910508
-0.7216	-0.60206	0.0504095	-0.692795	-0.2156	-0.285236		1.33161	8.97248	7.89656	13.4432	4.68313	8.3643		18.5526	21.2814	20.5131	34.2115	17.8624	35.59		123.342	35.5151	147.967	11.0258	99.5246	112.708		1.09847	1.53939	1.71596	1.16758	0.896457	1.33485
-0.66808	-0.101027	0.60206	-1.07615	-0.621715	0.0225658		2.98925	3.77797	2.22555	7.97691	0.670725	10.4202		18.8576	41.1551	33.9767	32.8331	32.1357	33.7599		65.1889	53.7783	167.312	31.4401	116.6	76.5425		3.49399	1.20437	2.30468	0.937121	2.96706	1.66039
-0.618207	-0.291046	0.313995	-1.03954	0.333215	-0.0801583		2.91821	14.1072	2.81415	26.5007	0.969309	15.6484		46.1081	19.0031	19.4219	38.9375	25.8358	37.1824		148.887	56.8411	85.44	35.2011	85.312	37.326		2.96958	4.00413	0.868444	1.58502	1.00367	1.61295
-0.59384	0.171544	0.410905	-0.639336	-0.150785	0.150644		0.97244	10.5482	4.88645	5.17488	2.00574	3.97248		38.414	61.9947	26.1475	53.8105	30.5518	199.216		71.6277	54.3064	114.321	59.5051	94.3458	24.7786		3.48833	0.992967	4.04345	2.69054	4.80878	1.2899
-0.678448	0.0905075	0.20412	-0.760777	-0.109145	0.0550476		3.42954	5.98194	4.90851	5.56034	2.66887	18.5649		13.7726	33.0415	17.1099	49.0391	18.38	77.2754		19.0562	24.4704	161.152	17.3327	154.576	53.2723		2.14116	1.00515	3.40581	2.13581	4.7408	0.944364
-0.972417	0.00854377	0.329994	-0.643453	-0.479377	0.512739		1.35231	9.39174	4.0211	10.9375	3.84761	17.8039		19.6073	42.012	25.5391	28.9213	18.4188	60.8446		149.738	29.1124	122.49	41.9514	136.705	44.6746		2.68504	1.78421	1.64618	1.40324	3.47192	1.77849
-0.776943	-0.557478	0.954243	-1.0597	-0.355388	0.130616		0.696	7.38851	5.47193	15.2114	2.01751	19.623		15.681	60.0718	15.9345	21.4981	22.8802	68.8613		71.032	43.9928	137.963	43.7784	197.832	41.9888		3.60967	3.93599	1.26038	1.34044	3.68379	1.04084
-0.987303	-0.220762	0.244415	-0.526207	-0.480638	-0.0347621		1.59722	12.6052	3.48751	15.95	2.18627	17.6371		45.6259	26.6093	21.1828	32.0557	33.0031	33.9302		177.607	130.328	66.2407	31.4878	144.249	5.57376		1.84077	0.863252	0.846675	0.903584	1.63917	1.50875
-1.02362	-0.0899612	0.646872	-0.582104	0.0147233	0.110071		2.67291	11.877	3.4715	0.745522	3.49893	12.6972		39.3639	37.4046	41.5123	18.2937	21.7675	24.3442		24.4358	72.9624	203.8	19.1572	163.344	43.3604		3.7099	0.941022	1.02304	1.02936	2.8318	2.84525
-0.739165	0.105104	0.452298	-1.04347	-0.353843	-0.205194		1.66519	0	3.06245	15.6488	3.09872	6.80213		29.3448	62.8707	18.2467	52.5129	25.0649	64.4948		32.5478	70.6295	85.7369	17.2098	170.772	22.9906		2.14196	1.37762	2.89262	1.85338	4.33864	1.15151
-1.44404	-0.327359	0.0310342	-1.24242	-0.381072	1.28631		4.41423	5.05729	4.72628	1.74134	3.1289	3.81174		49.8796	50.718	31.8613	22.2758	19.6279	17.088		133.609	55.3496	179.289	103.234	146.249	124.293		2.05244	2.34125	0.819025	2.1514	3.57286	1.80326
-1.30878	-0.239223	-0.0696359	-0.769377	-0.38739	0.0421232		1.01798	3.58693	0.895887	8.19674	0.764096	12.4101		15.2753	57.8749	28.0155	53.3183	34.2635	38.8579		26.312	72.1104	215.634	14.4729	118.047	43.7267		1.02319	2.03572	0.969624	2.83335	3.9757	1.46695
-0.727712	-0.432539	0.121734	-0.941548	-0.455293	0.10067		0.619395	0	0.604541	22.739	4.59242	17.3795		18.578	85.3774	35.8258	43.0225	46.9539	52.9285		55.5274	0	82.8702	20.3832	189.373	38.3213		2.78687	5.001	1.3022	2.33238	2.04758	1.70002
-1.0186	-0.500878	0.0561159	-0.750123	-0.102662	0.194265		1.44291	20.4099	3.10069	15.5757	3.76597	6.57234		15.4358	49.6715	19.7343	27.9371	23.528	25.6433		27.1131	81.3095	164.991	71.2666	116.693	28.7065		1.46214	2.24407	1.18196	1.20893	3.42763	1.41833
-0.858749	-0.107515	0.331844	-0.875061	-0.108094	0.171935		1.17858	7.4201	2.22441	8.3802	1.84972	5.73154		27.1914	54.9971	15.3127	89.9613	22.6618	45.7836		48.2158	47.9411	88.5667	63.5284	196.163	36.1227		0.922529	7.54856	1.61151	2.86951	2.51703	1.65713
-1.36173	-0.258061	0.151268	-0.85649	-0.303263	-0.536558		6.2431	5.86439	4.22754	11.4361	2.01041	2.87794		37.6911	64.504	32.7587	33.8838	29.5424	75.8513		52.5281	40.6135	184.922	17.6414	206.937	39.9551		1.58518	1.55307	2.10572	4.17466	3.45063	1.40082
-0.902024	-0.0332409	0.60206	-0.82505	-0.524546	0.593942		5.00572	9.32736	3.16164	10.6068	4.92349	2.31733		30.2231	69.1407	33.2915	38.4193	28.6298	72.2032		54.2959	28.6356	166.627	32.9109	217.311	46.1975		1.00829	3.20682	3.02946	2.00193	2.18384	1.14625
-0.595089	-0.159701	0.685397	-1.04936	-0.264227	1.06339		1.75616	12.1689	3.09011	18.8265	1.56589	9.11474		17.243	31.6203	35.325	29.7261	46.7086	52.478		26.9342	53.3663	129.272	54.1498	168.611	19.4843		1.43853	2.23301	3.40336	1.543	4.45519	3.03423
-0.526729	-0.318404	0.329675	-0.804075	-0.153525	0.327359		3.37178	8.92073	2.04255	24.2599	0.878053	10.8737		37.6692	41.7059	19.1996	33.2439	16.9509	54.874		139.122	67.7824	180.529	41.9634	31.0775	198.102		1.7466	2.22919	3.06299	3.72412	2.57859	1.02435
-0.586712	-0.16956	-0.0413927	-0.69118	-0.201327	-0.143091		5.67111	14.8247	3.36291	21.6272	5.11681	9.1896		34.5091	36.8514	57.0002	35.1991	39.7303	91.4886		88.9835	26.3735	223.723	46.1301	85.7028	54.098		2.77632	1.03802	1.70942	2.8407	3.58801	0.923058
-0.78837	-0.28957	0.812913	-0.802324	-0.324908	0.252338		1.18203	9.96863	2.75645	22.7514	4.96513	19.8014		20.3225	127.715	48.2831	30.8448	15.7281	64.1826		15.7217	119.713	171.406	65.9083	144.19	55.2617		1.82372	4.25155	1.06776	2.16392	3.88545	0.879046
-1.1686	-0.297727	0.360151	-0.911208	-0.257251	0.816609		1.896	10.6917	2.49413	10.6935	4.91238	16.3404		22.4549	39.6775	15.2287	71.5413	199.065	74.0569		25.2259	33.0266	140.769	43.2198	114.346	40.7475		2.8345	0.888681	1.35069	1.60527	2.81135	1.09885
-0.670176	-0.0387526	0.669007	-1.09364	-0.353736	0.263241		2.72104	9.553	2.30395	3.55505	2.68253	25.412		29.0006	50.3506	100.646	49.5598	13.5375	41.7196		39.169	64.0977	111.215	33.043	113.563	11.8287		3.27576	2.61832	1.09976	1.3323	0.948036	1.23716
-0.949265	-0.0315171	0.271741	-1.23964	-0.120574	0.274701		5.36921	0	3.96463	18.0707	1.93617	0		17.6757	50.5956	41.0306	18.7651	31.8554	61.2		80.6734	123.501	131.38	66.4106	143.773	11.4939		2.7092	0.925975	1.78879	1.5137	1.26909	0.843564
-0.551755	-0.571183	0.275223	-0.669007	0.064458	0.161579		0.782398	12.9663	1.38822	11.4849	1.03276	12.6049		21.0742	18.1666	18.6712	82.1824	26.7396	55.7934		104.168	31.9715	196.113	23.9731	124.975	12.5327		1.18942	4.90461	1.03694	2.0264	3.4427	1.04751
-1.23469	-0.482654	0.404571	-0.546757	0.182478	0.60206		1.0463	7.55313	4.85972	6.89527	2.97519	4.50447		24.3132	72.24	31.5187	40.7699	32.0199	531.211		44.8732	40.5924	109.566	38.7268	93.3654	28.1904		1.30007	1.80662	2.83693	2.98821	1.16707	0.990519
														24.9771	38.7278	23.9115	37.734	14.0577	84.6038									1.62296	2.47599	1.67478	0.984181	2.53356	1.30102
														19.9817	32.3182	27.9887	134.732	38.5059	37.4071									1.14881	4.76339	2.80398	1.09009	2.42112	1.06985
														25.2477	20.6477	15.0671	47.5723	27.4703	54.1116									2.93971	1.79799	2.26261	2.49098	0.990856	1.28074
														17.0821	50.9386	59.0743	32.4922	21.1647	55.8971									1.37156	2.97415	1.66719	1.0682	3.95911	2.62308
														41.5853	26.8501	22.7308	89.2461	22.5353	35.329									2.39911	4.90367	1.44917	1.56734	2.19635	1.05459
														71.4061	65.4276	24.4133	23.4378	22.4088	53.6252									1.18286	2.55249	1.42934	1.83091	0.928232	2.35398
														18.937	56.2566	18.1892	27.1953	35.1783	63.9358									1.87743	1.79745	1.91227	1.10287	1.22619	1.14147
														25.7365	41.8419	27.8128	42.373	37.2062	80.7015									1.69044	5.86395	1.10269	1.11895	3.08204	0.991146
														15.5057	26.0696	23.6466	62.0959	74.0862	43.1353									1.04626	1.36844	1.59799	1.46131	3.80022	1.1761
														35.4065	25.4057	29.5182	42.561	31.7362	38.6125									1.1501	7.41108	1.32701	0.945363	5.69692	0.910003
														15.321	53.3866	82.3174	67.9176	57.4845	36.2366									1.73588	2.11397	1.88092	1.77075	4.03854	0.862072
														27.3849	33.5908	15.1905	41.1021	70.056	60.0112									3.6768	1.41237	0.959415	1.39873	3.21296	0.892216
														34.1653	76.18	28.2932	81.7995	42.2129	60.6158									2.43883	1.48341	1.04642	0.972975	3.71876	2.21886
														15.5997	38.8542	33.1828	59.3648	45.4724	48.3222									1.68296	2.60738	1.72236	2.60598	3.30614	0.980277
														23.2307	15.9996	24.6667	26.3133	27.4676	15.7288									2.31317	3.85863	1.27631	1.04788	2.0558	9.02786
														41.7494	21.8198	65.0908	19.5149	28.6872	14.8361									1.55065	2.96279	1.87108	1.48365	2.4013	1.79478
														13.3081	39.9922	28.2285	73.6255	27.5393	33.399									1.626	3.39097	2.51532	1.21761	2.80505	2.69474
														22.5583	17.4274	21.6198	84.9958	46.3774	29.8526									1.15687	5.3657	0.80659	0.855917	2.42837	1.2919
														38.8976	47.4614	22.8223	63.6714	21.001	42.2412									1.87397	2.33304	1.08141	1.16339	6.68463	0.973666
														25.4632	33.5465	17.2126	17.8526	22.3327	22.8858									2.80406	1.43109	1.96402	2.93423	2.44446	1.17886
														22.4674	41.5927	27.6496	25.1385	45.0282	57.675									2.68457	2.16675	0.897838	1.15261	4.34067	0.977775
														41.2375	54.6075	40.6363	23.3042	37.6337	24.5056									0.897453	1.60289	1.93976	1.0153	3.23468	0.911079
														29.7816	28.962	17.1241	33.1698	18.7803	46.8816									2.09398	1.4725	0.946806	1.53608	2.70342	0.935032
														30.9707	61.7629	17.5895	29.2849	32.7573	27.3693									1.06145	1.37319	1.33295	0.869051	3.01034	1.06965
														30.31	50.0109	28.9756	30.9416	69.7195	47.1377									1.63039	1.04102	1.22033	1.35116	3.15779	1.80364
														22.4302	35.2069	26.6022	36.7759	27.3661	51.3088									2.39499	2.73122	2.25581	1.32553	2.53673	2.85565
														15.812	19.37	26.5809	26.0682	26.3693	74.3679									1.05135	0.838168	13.6241	0.888394	1.42382	1.04007
														25.948	49.6123	46.9431	47.3715	57.3269	40.4616									2.29889	2.89289	10.4297	1.43051	3.85304	0.966496
														41.4853	34.7277	37.8291	75.7204	36.918	49.8213									3.55719	5.25138	1.98306	1.29858	2.37792	1.75413
														24.1792	61.0179	44.9789	23.3285	43.5687	90.2166									0.796772	1.91618	0.829123	0.919877	3.04807	0.905483
														28.5715	42.4387	17.3724	63.3178	29.5475	25.4171									1.78575	2.243	1.17068	0.936603	1.07261	1.20899
														18.2293	36.71	26.656	81.6225	26.8503	59.7231									3.08727	1.07506	1.11541	2.95624	4.39556	1.68508
														26.2157	17.7549	41.486	29.3632	26.078	19.3656									1.61532	0.89721	2.29249	1.0493	3.69411	1.01929
														46.4339	47.6503	48.5186	44.039	28.9201	28.4157									2.25307	1.98226	1.27998	1.6508	2.67489	0.93533
														17.1556	67.4511	14.249	58.2534	37.0021	40.8497									0.84838	1.62141	0.933771	1.92714	5.35766	3.52962
														37.7957	41.4058	21.529	49.0652	16.076	54.799									2.70933	1.67233	1.84906	0.980853	0.937908	3.84069
														19.1479	27.2056	59.8397	38.3419	36.4852	86.4581									2.13264	1.14941	3.29026	1.12225	5.4442	0.913334
														45.1986	39.5574	32.8844	30.103	41.5231	41.1098									2.88582	1.18635	1.14894	0.8637	3.04251	1.23178
														23.938	53.393	36.0674	35.5187	56.4735	55.7525									1.51838	1.37185	0.922445	1.77365	2.92932	1.15369
														25.4495	67.7012	29.5991	50.5142	35.8246	44.5846									3.47175	1.99963	1.96525	1.49777	3.99231	1.70484
														23.537	29.6678	61.6517	43.9123	30.9303	51.469									1.95758	1.18706	2.17363	1.9183	2.48275	0.84907
														46.173	40.659	13.265	32.9048	19.1156	20.7645									1.37885	0.924361	0.885849	6.75725	2.54116	1.20356
														18.7223	22.4192	16.2183	57.9403	36.8669	62.2698									2.48637	0.83766	0.898562	2.95214	4.87089	1.23284
														19.0463	37.4362	27.2876	67.9225	36.0965	40.9863									1.53853	1.696	1.82868	1.77625	6.50901	1.04255
														44.1189	30.865	29.41	41.8644	17.5906	35.8483									2.14163	1.01205	1.23181	1.05821	2.30532	1.23219
														18.2915	28.345	40.3961	43.0355	45.324	51.0945									1.66168	1.35334	1.58673	0.949603	2.30192	0.860156
														21.9345	31.8554	43.2536	62.0721	24.0132	63.0136									1.96457	2.0253	4.87606	2.17431	1.36963	0.989659
														89.5407	32.9996	60.7878	28.1925	22.3912	50.4523									1.18869	1.11772	1.78115	1.41757	8.12363	1.06337
														26.8732	34.3511	28.9644	34.3944	43.1099	26.2547									1.9241	1.41838	2.18343	2.07212	2.72503	0.84007
														38.7381	63.2719	49.8419	43.7615	30.8063	50.6943									2.55378	1.80507	1.82057	3.21462	1.40373	3.03771
														75.8042	40.7673	31.1549	39.0401	23.021	62.2475									2.18723	1.39138	1.2466	1.82304	4.48317	1.14497
														15.4707	17.6592	18.7695	22.102	40.0384	44.5499									3.52583	2.27173	1.1001	2.28873	1.41832	2.07406
														15.1114	35.8536	19.7954	61.4352	27.1563	58.849									1.62124	1.9603	1.06402	1.55047	4.62843	2.94064
														78.5351	16.8922	37.8938	39.2337	195.933	70.7849									1.60517	0.89683	1.49081	2.46558	2.88137	0.894392
														51.7652	76.161	53.0576	51.9127	37.0202	50.2036									0.959393	3.06854	0.988959	1.70659	2.32202	0.881613
														20.8967	34.0162	23.9534	25.1296	35.8003	20.195									1.14997	1.14003	1.67749	1.37776	4.23524	1.74617
														32.9716	91.3856	13.9658	54.1983	80.3274	32.0739									1.49525	1.21052	1.43791	1.75812	4.00752	1.35377
														25.4903	19.309	27.3288	39.9936	16.1748	37.9538									0.88431	1.35598	1.80267	2.02745	1.95194	1.91076
														124.168	44.9206	18.5253	103.454	48.8755	45.006									1.73499	1.38833	2.98898	2.67165	3.48288	0.836102
														23.3721	62.2683	20.3278	34.3072	48.7123	74.1323									0.802983	1.72528	2.8564	2.91807	2.37113	2.66232
														45.0407	44.6632	49.8943	46.8991	24.4767	63.7961									0.948795	1.29347	1.17143	1.90763	1.43837	1.11241
														22.6484	47.8871	17.674	109.28	82.1036	38.1945									1.44076	2.17705	2.14804	2.71435	1.7326	1.25161
														44.4647	175.406	21.8166	66.6182	13.6726	65.4543									0.791698	3.24557	2.17875	2.17837	1.80237	1.07294
														14.1105	75.7953	64.4376	42.0254	36.922	98.2398									0.814501	3.75326	1.89449	1.48769	2.88477	1.47714
														61.4989	133.826	31.0707	26.7356	35.7391	52.2811									1.34282	1.47308	3.7195	2.72375	2.00917	1.65073
														26.1489	47.682	30.2527	16.9722	53.1122	61.2329									2.66321	4.58948	1.55842	1.38433	4.05359	1.41478
														15.5119	16.454	43.5111	43.3363	15.166	46.4632									1.3096	1.92556	3.17716	2.10495	0.833555	4.7187
														22.9207	33.0881	32.5174	58.1293	27.5649	41.2621									1.43955	1.76946	1.83991	0.903961	1.05961	5.2969
														22.5682	18.6156	14.9599	50.4614	61.0238	39.871									0.893999	4.05271	1.55735	1.34205	3.41619	2.62656
														46.061	34.9464	22.8682	20.6695	25.0353	51.7049									1.09531	4.76431	1.76543	1.81262	1.01492	1.07013
														30.5056	64.7997	42.3146	39.5219	61.5098	27.3221									0.827293	1.83097	1.10516	2.07178	2.16164	3.90108
														31.1702	50.7145	13.1824	35.7547	49.5283	15.0109									1.57286	4.387	2.27978	0.867816	2.02839	2.30675
														61.9178	40.8894	59.9286	18.6007	13.3187	32.7053									1.89107	5.80794	1.85805	2.3631	1.84878	0.990297
														18.3338	15.5472	44.9022	67.9139	15.5929	44.3656									0.77987	2.84573	4.6254	3.16289	2.76633	6.28163
														34.5779	32.431	18.5645	31.0852	25.4966	64.7954									1.34544	1.97577	1.19398	2.40791	4.42013	0.87654
														34.8046	49.0168	38.3161	40.3155	24.2893	25.0614									0.979499	5.30461	2.19744	1.10498	1.74589	1.03391
														20.4895	26.4235	256.513	22.8302	19.735	28.7552									1.4891	4.1657	0.805342	0.878227	3.39408	1.5584
														30.9986	58.4733	55.5695	43.3751	42.8718	68.2219									2.17353	1.03906	1.74835	1.53849	2.13885	1.16036
														17.7863	22.7074	44.4679	45.3956	34.6976	110.466									1.69334	6.99759	0.849329	1.92726	3.62867	3.42831
														27.7484	35.8622	49.0052	27.3664	24.3244	47.6899									1.34332	4.67722	0.88971	1.23795	4.30813	1.0735
														15.3391	77.6259	22.332	32.3717	15.2335	47.3609									2.0121	4.41326	1.06389	2.7956	3.02794	2.53888
														40.4989	30.2245	36.1231	41.8999	29.5846	39.3493									1.35165	7.20776	2.16154	4.60652	3.84715	1.07978
														37.6089	64.3907	24.7897	65.8699	34.9284	36.8332									2.10327	5.15147	1.5529	2.18017	1.53328	1.0317
														21.8711	38.8017	22.4172	29.8083	13.718	22.8264									1.48098	1.29374	1.78127	1.36688	2.24908	0.978958
														82.5307	24.5514	51.28	50.6957	32.8635	186.259									1.14162	6.28158	1.25954	2.24741	2.19745	0.869831
														15.5606	16.9532	48.8251	44.549	27.9404	31.0591									0.961619	2.91146	1.0824	2.31265	3.40731	1.27194
														33.3772	59.4625	28.9055	31.0252	20.1107	39.0344									2.22403	6.35586	1.56807	0.976537	3.97056	0.872684
														22.5682	45.9018	35.6748	117.205	19.0592	33.7886									1.87023	5.75299	1.82164	3.40377	2.83065	1.7208
														36.3635	51.3783	16.2917	59.5036	81.8433	43.3905									1.70407	1.83306	1.65353	1.65908	1.29806	2.1313
														15.122	59.5378	52.9001	22.1372	23.1238	15.8605									1.19093	2.83426	1.21353	1.5845	1.47751	1.2335
														33.0184	32.681	18.1575	48.3629	33.4534	42.8678									0.844111	1.318	1.56056	1.25911	3.08111	1.92512
														33.124	42.0457	13.7713	37.5587	23.1361	46.3712									1.8686	4.58162	1.18349	3.88804	0.982144	2.21289
														61.9741	47.6299	38.413	25.5122	36.4483	61.3195									1.12565	4.3583	1.8525	4.063	3.38168	0.840037
														88.6363	22.6754	31.8775	56.1548	43.1416	41.7553									1.10517	3.12735	2.69417	0.921385	3.06731	1.32325
														50.5181	60.8398	33.6494	24.9363	25.0131	120.606									1.53118	3.73669	1.96103	1.68256	1.23066	2.0912
														52.1251	69.8272	23.9972	33.5622	22.737	61.7301									1.71798	2.76793	1.31056	0.911065	3.68342	0.973407
														23.3036	60.0366	17.7627	32.1566	17.5285	227.146									1.92495	4.61662	1.12745	3.17783	1.90604	1.22
														64.2577	61.5962	13.295	37.8518	16.3843	63.9333									2.18988	4.90291	0.906311	1.59902	0.806738	2.29204
														69.7012	44.0499	13.7293	23.1076	21.4632	51.9531									2.95098	1.22852	3.4508	1.84447	1.6207	1.05879
														13.0407	40.3643	34.2873	51.546	23.2552	44.41									1.15133	1.01944	2.23782	2.3845	3.63936	2.90436
														59.083	52.3739	40.7131	28.622	16.6736	38.862									1.81434	2.53838	3.25804	1.11342	2.90694	1.27207
														14.861	40.1371	21.6973	31.381	25.9842	39.8981									2.35567	6.84349	1.17844	1.09977	4.17263	1.56681
														16.5766	75.039	29.7673	44.481	20.821	42.3258									1.33063	6.11515	1.86657	1.86695	4.80266	0.878189
														56.4773	65.7973	33.0714	28.5533	21.3714	73.3317									0.808851	2.65545	2.83346	0.974323	6.85555	1.0934
														38.8249	62.0656	56.01	90.5232	25.8236	27.5453									1.52165	3.3392	1.00238	0.946073	1.07978	1.30162
														32.3363	34.6469	23.2743	65.0208	23.0875	54.5464									2.90532	2.51822	1.18304	1.44578	1.89829	1.03306
														64.1433	25.6062	52.6684	30.8777	28.3612	67.8362									2.31443	2.02171	3.06354	2.34518	1.08326	1.74829
														21.4256	36.7213	19.52	73.2315	36.6006	40.627									2.82145	2.44206	2.88291	1.37704	1.72557	1.58113
														22.5874	45.9081	21.9791	81.1695	14.4224	55.0842									1.33092	4.63105	3.33206	1.79769	4.80173	1.03829
														16.819	72.8792	24.4404	46.2869	77.8675	40.8424									0.835643	1.55696	2.51506	1.65558	1.71085	1.67012
														23.6926	54.4658	66.8953	25.2048	28.8875	39.3571									0.757743	8.17175	0.82127	1.24165	3.64263	1.32528
														34.4537	60.6695	13.2416	32.9972	43.5574	32.2604									0.871099	2.55236	3.63094	0.895278	5.36652	0.893577
														26.2777	58.3696	20.5704	88.0715	27.3865	32.5213									1.15249	3.89299	1.88133	1.87959	1.48568	1.07437
														20.4585	17.667	23.1656	65.9039	14.2709	23.9448									1.57215	1.59522	0.804464	1.51231	1.84328	0.932846
														17.0966	63.4548	27.0459	28.8208	66.2798	59.1295									1.60084	2.15562	2.38561	1.22234	5.59907	0.955532
														17.8933	42.5869	37.9239	99.1469	34.0833	36.5346									0.861675	2.75972	2.50745	1.86818	3.22171	0.880414
														86.817	38.7504	30.8833	50.763	26.0255	298.507									3.56631	3.13046	1.94271	1.09554	2.1649	1.34352
														36.837	52.6636	21.467	34.2094	37.3034	122.643									1.2778	3.4619	3.46804	3.69084	1.19299	1.01312
														25.1113	32.8418	37.8354	42.8705	24.6625	13.1604									1.41935	2.67949	1.67938	1.59894	1.49797	1.12194
														32.0172	70.7155	16.0417	17.6607	20.6798	47.2085									1.58439	4.84269	3.23739	2.62259	4.69166	1.03485
														38.418	65.5621	38.6191	40.2517	15.2468	26.769									1.35022	4.27669	1.23995	1.05705	1.3324	1.10777
														43.6708	40.4788	54.25	61.2077	32.9981	59.3361									1.37993	3.62447	1.29752	2.21751	1.72059	1.54822
														21.4173	53.7665	23.5937	30.7099	30.1588	50.5598									0.852332	5.01875	1.38041	1.45667	2.14007	0.8597
														26.8101	33.746	18.2874	21.4865	17.4643	60.9877									1.05836	0.919953	3.60793	0.925308	1.23949	1.63353
														18.5184	32.3437	23.8462	25.0762	23.6552	50.4185									1.17905	3.81781	2.05046	2.9203	2.03939	1.6539
														29.5411	40.6676	44.5623	48.0659	15.6859	17.7248									0.75439	3.77992	1.88094	0.941234	3.14388	1.81901
															39.5859	26.6382	38.4744	25.2982	76.6882									1.8651	1.00334	1.96374	1.09584	1.38359	0.902038
															67.9614	31.6832	44.9245	14.6238	25.8979									1.01925	2.22539	1.24367	2.42543	4.20842	1.11852
															45.6125	45.7463	60.6253	15.236	32.2299									1.52254	4.88995	1.08412	1.82649	3.58631	1.45165
															55.5472	65.2386	46.7199	58.8001	21.0744									2.8539	4.4902	4.37841	1.23926	2.6324	0.872221
															20.639	37.7104	35.0714	37.7375	37.996									2.34089	4.3638	1.37299	1.41779	2.64372	1.84544
															26.3379	46.6271	50.4893	46.3179	49.7422									1.55347	3.04213	2.82339	1.15098	3.83832	0.926815
															32.5398	30.2114	78.432	33.0618	55.9649									2.02051	4.13689	0.966855	1.98275	2.5854	3.20979
															30.5379	28.7257	36.0783	32.5134	16.5856									2.54383	3.12852	1.49873	2.58056	0.924036	3.60554
															63.5737	72.143	153.511	17.2412	65.9301									1.64762	2.30611	1.70346	2.50315	2.08762	2.69226
															38.4806	42.6538	52.8967	56.1005	42.995									2.41086	6.0647	0.987909	1.82515	2.97078	4.6583
															62.2918	22.2365	38.0052	56.6802	37.7679									1.5638	5.79663	2.0705	4.74277	1.54542	1.98375
															28.6853	39.104	33.592	36.4875	89.4548									1.27658	3.93014	2.94686	2.79744	2.93596	1.08317
															16.3078	32.9076	42.9367	28.708	32.64									3.24489	6.85104	0.971483	1.7467	3.19868	3.15203
															47.1173	42.9196	41.043	29.8117	30.5434									2.5481	4.34368	5.10358	1.07772	2.71824	3.62698
															30.6479	35.8907	36.2544	15.4596	219.441									4.00695	0.801052	1.87281	1.77985	4.53613	4.66814
															13.8402	14.1458	59.2858	37.1192	32.2241									2.63599	4.58308	1.67655	1.25962	2.34355	1.98177
															47.9621	32.498	22.4283	13.7081	28.4721									2.80407	2.77855	2.02245	3.43255	2.69267	1.51182
															55.7459	33.4608	36.659	21.9107	23.2509									0.972725	4.9024	4.14849	1.11922	3.6292	2.661
															17.0774	43.968	51.2908	32.8232	66.974									1.04538	4.24247	2.79604	0.900891	5.07068	0.843119
															25.7751	44.8107	52.058	24.3121	61.3474									3.54387	3.29375	3.452	1.55092	3.0628	2.02641
															26.19	37.2255	173.212	24.3795	35.5006									1.52173	1.4132	1.71393	1.6124	2.67862	2.05005
															15.8071	66.3483	21.927	36.4795	119.98									1.9386	2.9271	5.49968	1.29925	1.79868	0.853023
															53.2572	16.8124	28.4105	36.2962	87.685									2.60029	4.41251	5.65804	0.955246	1.11693	2.07136
															40.2954	43.5061	30.3767	34.5115	117.684									1.34577	2.12947	1.01689	1.63854	3.8172	0.888559
															32.3627	61.8106	32.7457	35.128	55.1747									1.12164	4.38034	4.28007	0.879548	3.70724	2.03625
															55.5712	60.9568	60.6882	16.0875	38.1016									1.05417	5.9975	3.11788	0.936251	2.47271	1.97336
															34.3642	41.2631	23.0838	60.3191	217.158									2.46511	0.78351	1.26443	1.90234	0.856428	1.00562
															48.719	16.7452	26.6954	27.9047	42.271									1.86881	0.869478	1.66267	1.20926	2.66263	1.06119
															42.1185	47.2487	19.7217	42.0368	87.9571									1.98112	5.3578	0.913836	1.45823	1.21729	0.967665
															35.3306	32.3172	69.2694	17.5742	42.0845									2.23966	6.20998	2.70708	1.02097	1.50028	7.18966
															14.4892	53.1132	63.2147	24.298	281.312									2.50852	3.21168	1.02165	1.80613	0.867764	0.838813
															29.7098	77.7467	33.1921	32.282	113.555									1.9581	0.969893	1.17196	1.99471	1.93469	5.83633
															39.9452	24.7734	42.3087	36.4602	33.2644									2.15224	0.858389	2.20018	3.65945	2.07139	1.69308
															32.7063	27.0565	16.5121	71.0034	47.8004									1.84903	4.82018	2.70033	1.57031	3.66015	1.37213
															41.5096	27.0257	18.1506	29.4745	41.2728									1.12939	1.69629	2.45786	0.890578	4.13436	0.938304
															46.5187	66.7533	35.1061	13.1406	26.1743									2.34564	1.26266	2.07275	2.50891	1.03956	0.913386
															23.5957	39.0169	41.8493	52.0298	118.788									1.52897	5.92523	5.92082	2.30316	1.31505	1.6216
															36.6969	22.9289	36.003	15.5253	50.7483									1.10024	1.65662	0.922336	2.85719	2.31777	1.39652
															40.9885	70.5403	39.1632	31.7277	14.0147									1.53956	5.95312	0.892739	1.57769	4.07568	1.13014
															24.6715	22.651	47.2819	58.554	51.7639									0.928348	5.63461	0.865757	0.966187	1.13384	2.27254
															19.2215	51.9606	62.4728	40.2873	28.9974									0.807558	0.904404	2.51788	2.99036	1.47023	1.22376
															70.0905	83.7056	137.323	17.4905	32.2549									1.33985	3.50762	0.868558	1.17813	1.65906	0.981461
															54.1701	21.8574	42.7006	65.3669	51.4826									1.93256	4.10045	2.88031	1.80821	0.919891	1.2557
															34.5961	30.9694	69.2105	53.2085	190.909									3.33748	1.83582	4.05805	1.4873	2.39875	1.09558
															41.3375	20.2813	228.587	38.6412	81.9476									1.5009	6.87614	3.52754	1.70704	2.27287	2.18902
															60.6561	51.3167	86.2124	34.5503	173.609									4.31231	4.21046	1.03809	1.36063	0.88161	1.92179
															29.7139	20.31	65.7305	16.944	65.5359									0.971118	2.47649	3.04531	3.85849	3.13724	2.99368
															17.3725	51.889	57.7784	34.9162	29.0297									4.92929	7.29085	3.78214	2.24595	3.70674	1.33351
															40.0828	36.0324	52.8335	34.3669	38.7929									3.40675	4.57374	2.43534	1.4849	3.04834	1.443
															30.4287	13.2448	48.7996	14.2519	75.0859									3.11375	1.52323	3.28064	1.01457	2.87998	1.5505
															43.8417	14.3521	79.1353	21.7118	58.0455									2.47713	1.12912	1.90699	1.01161	2.95683	1.72126
															64.0572	25.2033	27.8127	31.3043	26.2568									1.24223	4.84143	1.4897	1.0289	3.38674	1.1235
															80.1614	69.296	43.8579	82.3085	29.5339									3.00003	1.02909	2.02529	1.95653	3.48492	1.14948
															20.5817	25.7567	59.7977	33.7098	69.4769									2.58537	2.1362	3.10944	1.95636	2.4276	1.42257
															56.3906	65.058	60.871	20.1323	28.7345									1.94905	1.12424	4.9	1.31925	1.55089	1.70906
															53.5428	26.2279	33.836	15.5265	67.02									2.15923	2.57341	1.74102	1.45043	1.1806	0.841707
															76.2991	30.6488	52.4499	19.5278	39.8054									0.754976	1.83437	2.8107	0.939343	2.61816	0.92759
															40.9938	45.4953	30.4343	46.5925	28.6732									3.60741	5.17812	1.48678	1.80938	3.67241	1.38433
															52.6919	22.1862	35.7115	20.8113	85.7599									1.48239	1.67374	1.40494	0.935587	2.13953	1.64137
															42.2658	15.7932	99.9606	25.6342	40.6239									1.16514	7.74116	2.27094	2.05171	1.45965	1.96665
															45.6377	13.3814	19.677	29.4182	56.5719									3.13107	6.08028	1.75254	1.23779	2.37495	1.14591
															38.8786	25.6324	42.0907	15.2682	35.29									2.06538	1.54468	1.06367	2.58958	3.26918	1.46888
															34.263	16.0262	67.9574	28.4999	56.23									1.90161	1.73544	1.86191	2.22881	2.88246	1.24273
															28.7138	39.8218	46.9858	15.2505	31.2531									3.36852	3.06273	1.89707	1.0146	2.82805	1.25076
															40.7534	15.0273	74.2244	15.8993	53.3553									1.56478	1.27369	2.02056	0.941251	2.35019	1.04402
															54.3091	24.994	27.2816	34.2115	60.0842									1.9877	1.57847	0.974597	1.06507	2.17761	1.95992
															74.8017	32.4076	28.3953	32.337	72.2982									3.57624	1.44174	1.4452	1.47254	2.31751	1.30006
															14.6931	13.3471	40.245	43.293	50.8845									1.76526	1.95565	2.04541	1.35322	1.00996	0.98157
															46.6316	21.2954	59.7851	136.376	26.8048									2.37369	1.99073	1.05921	2.1977	2.53086	1.07758
															123.075	20.7468	42.483	18.3188	55.3485									2.50134	0.921288	1.01506	1.2433	1.53897	0.901883
															41.7163	24.7862	27.0815	53.1774	54.8272									1.1531	2.76229	3.64033	1.51582	2.76091	1.7056
															27.8922	41.3753	34.1958	28.4122	28.9479									2.79787	0.987566	2.38058	2.22206	2.56841	0.974579
															17.8196	21.9061	58.8462	17.0541	72.5449									4.18931	1.70107	3.20568	2.36347	1.04696	1.36009
															46.6284	33.7644	59.1651	18.259	25.7531									1.68433	1.15537	1.59329	1.43634	1.00204	1.0311
															26.8029	15.0873	76.4317	20.3877	47.4881									2.60188	1.67943	2.56008	1.50339	2.26602	0.858104
															30.269	58.1118	44.2346	38.0018	35.8283									0.769335	1.24774	4.25339	1.4039	2.63688	2.06008
															26.6444	20.2103	31.3628	36.5304	74.2345									3.66382	2.05759	1.02813	0.902248	2.68001	0.899123
															21.4074	41.4199	38.6491	23.4569	63.3657									1.76014	1.25991	3.51672	1.13999	3.09217	1.17363
															78.7644	25.4823	63.3132	32.8674	29.9337									2.87574	1.73676	1.14624	1.87309	3.50996	0.940471
															16.8548	73.1697	73.7573	45.6251	27.9972									3.01278	1.77803	3.23841	1.02914	1.66767	1.02869
															32.1549	54.4461	49.5496	20.1584	32.6938									2.33453	1.62199	3.065	1.86446	2.12791	1.63602
															50.8703	27.593	77.1265	24.7745	18.5864									3.31672	1.21352	2.92862	1.57541	3.11593	1.64964
															58.9501	26.1752	35.7709	16.494	22.143									1.87201	3.32477	1.66209	1.75154	1.041	1.54916
															60.1631	16.5888	54.7701	27.0253	45.5183									1.34538	1.07151	1.0057	1.82762	5.72696	0.887549
															21.6769	36.9997	68.083	55.403	45.4658									2.30532	1.85203	2.87954	1.71701	1.01073	0.966036
															17.4416	52.8154	41.4918	19.9079	21.9196									0.95975	1.59906	2.65332	1.90925	1.78303	1.06851
															62.8967	62.2363	67.6324	18.6496	27.784									1.24751	2.0997	3.17222	1.53827	2.85585	1.70515
															37.8768	59.5739	41.0973	33.1329	54.3483									1.52973	1.62514	1.49648	1.03473	3.05398	1.38173
															72.6345	54.4571	32.5603	56.2571	32.6336									1.58893	3.75878	3.53087	3.36003	0.861426	2.7256
															22.9404	45.218	30.2675	21.0205	36.736									2.38828	2.09399	1.16617	2.18824	1.08645	1.08258
															24.2895	59.3518	33.3507	29.338	29.7011									1.67324	3.05515	2.85073	2.40186	3.0015	1.04975
															41.6953	31.8753	33.2701	27.2589	58.7916									1.91164	1.63992	3.8929	1.68026	0.921773	0.942128
															30.7061	51.5703	38.0657	46.4153	49.87									1.51134	2.84657	3.34337	0.964182	2.22412	0.965537
															44.3659	53.6326	44.6702	26.1143	56.9709									3.09131	1.15702	2.27288	1.67613	2.67618	1.43957
															36.2721	53.5877	41.1339	44.4747	21.38									2.71847	1.45475	2.73973	2.77612	1.7284	0.842697
															41.3873	31.0898	45.3465	26.116	18.2712									1.33006	0.984928	2.40407	1.62626	1.07835	0.856906
															40.119	34.2194	36.5357	24.3656	55.6287									2.15909	1.33787	3.28584	1.8079	2.62289	2.27628
															17.2599	45.1015	25.7245	200.8	48.6065									4.84083	2.43228	1.11883	1.4396	2.57131	1.04504
															41.2096	19.3932	153.185	43.0451	53.7441									8.56342	2.45444	2.29214	1.56541	0.89987	1.02079
															46.4355	20.2006	108.315	34.8496	52.1381									1.44857	1.20459	2.86006	0.903487	1.67093	0.941336
															38.6558	17.7488	22.6652	24.3465	56.131									3.19098	4.29202	2.37032	0.898874	2.55079	1.3594
															32.4787	16.727	43.6324	84.5895	28.2783									6.21726	3.38538	2.03366	1.37313	2.05156	4.74132
															74.2011	53.7944	39.8498	31.8519	72.6746									0.862644	3.43992	1.12272	1.89144	1.91516	1.91674
															137.246	41.8484	62.3242	25.9229	31.3578									1.53679	3.44391	1.0693	1.02336	1.60278	1.17786
															50.3489	20.1724	51.153	24.6121	53.5629									1.5718	3.68939	1.83795	1.21852	2.05046	1.71521
															72.2872	24.4323	23.9521	16.464	38.2134									2.10208	3.88183	1.25342	1.19808	2.09879	3.20288
															43.7044	28.9345	36.0458	61.579	20.6349									1.60084	3.98941	1.23402	0.911381	3.77757	0.855892
															15.4065	23.8641	28.5399	69.8693	78.52									1.93865	1.48899	1.52049	2.31967	1.54001	2.2982
															96.1348	18.1319	33.218	15.2526	36.6356									0.923122	3.5396	1.94639	1.68913	0.85656	1.61683
															40.4334	43.0582	40.5568	55.8523	56.8574									2.24063	4.36517	2.69451	1.03016	2.65252	1.94472
															42.7856	23.9884	48.4924	27.4031	35.0148									2.39313	1.63304	2.49929	1.45776	3.97912	1.65051
															92.176	21.3752	30.3993	15.8345	43.9635									2.55179	3.12905	1.50175	1.00389	2.09636	1.12774
															88.7741	31.069	27.0741	34.7707	48.7263									3.73928	2.93892	2.32705	2.21945	4.39557	2.24533
															60.2398	23.7793	23.5058	30.8958	51.5803									1.43023	2.71366	1.36473	1.42335	2.81856	0.946286
															44.5044	32.5242	33.3863	13.3066	59.4031									3.49168	3.02122	2.01942	2.08127	1.63371	1.36912
															72.352	39.3402	48.7529	68.2386	13.0419									1.18581	1.55574	2.01181	0.997415	0.830922	0.839939
															44.372	28.0647	54.2619	19.0735	39.1477									1.07099	3.26453	2.10269	1.47411	1.75924	1.02362
															41.3364	18.5245	27.1643	50.007	64.5524									2.36595	2.13605	1.14086	1.91132	0.896438	1.07502
															66.3913	27.2062	56.1773	19.8601	38.1324									1.92462	1.86535	2.59963	2.17238	2.3318	1.51094
															57.5274	16.0676	25.8055	20.1098	19.2522									1.9297	3.29137	2.10491	1.14927	3.67691	1.84089
															53.7784	37.547	20.4707	27.1406	28.0044									3.03037	1.6651	1.82174	0.951551	1.51265	1.16193
															20.9925	19.2643	19.3118	31.0707	43.105									1.33337	2.50745	1.97961	1.21381	3.11634	1.43747
															38.1862	43.7114	77.5418	45.6388	47.9485									1.55049	1.39421	2.29663	2.19692	3.37902	1.67769
															65.3285	31.0165	47.0878	36.9602	55.6874									3.5911	5.57033	1.667	1.14955	1.88961	0.872418
															42.5929	14.3306	27.4009	20.0459	26.1499									2.62967	3.17738	1.94748	0.971631	4.01242	1.02413
															69.8225	17.393	27.776	30.6051	50.6945									1.98156	3.58899	1.45816	1.62035	1.77493	1.32787
															43.2979	22.7834	42.1243	207.46	29.8718									5.25777	3.28995	1.51757	1.96662	1.28504	1.71388
															65.2567	30.0277	26.2197	17.8532	45.6103									3.19105	4.94202	3.52183	0.921287	3.36018	0.898049
															98.6202	67.7696	31.5904	18.7908	37.304									2.81663	4.75354	1.76075	1.19374	1.72312	1.10659
															48.9622	23.3593	38.5004	26.9222	46.136									3.50288	4.12563	2.55424	1.32988	1.33152	1.7352
															39.4528	20.3064	47.0529	87.5506	26.3244									1.40079	7.331	1.7736	8.69212	2.5645	0.895408
															41.691	58.1102	42.2802	29.0284	62.6									1.15575	2.78873	2.32283	3.3253	1.26674	1.4333
															37.7977	15.085	34.4436	26.7341	51.8886									1.94918	3.11794	1.85076	0.850399	4.78208	0.968882
															33.376	42.9059	55.2819	18.2668	78.1452									2.42025	3.0309	1.73871	1.48091	0.962618	9.3817
															83.5964	49.499	68.9715	27.8836	57.4109									2.9598	2.56357	3.82261	1.66594	3.79731	1.92435
															28.0433	14.3314	69.027	36.2231	59.8541									2.15638	2.09615	3.14099	2.75929	0.852418	0.910923
															15.3024	39.0869	36.7589	63.1023	56.659									2.84823	0.810222	3.16218	1.60326	0.968843	0.956471
															67.1186	42.8672	69.8086	22.2809	52.6475									3.26528	4.53487	2.92222	1.81519	1.69842	1.01921
															22.8657	49.636	55.1943	20.702	53.5097									3.01455	3.51532	1.40373	1.62362	4.93196	1.27755
															27.1601	14.9773	66.6141	62.0829	20.246									2.39695	2.70133	2.79398	1.59333	5.70568	0.902359
															39.0279	76.2344	32.2986	39.0014	15.9812									2.59297	2.42792	2.39233	2.11589	2.79462	12.5286
															40.1536	41.8171	30.51	37.3411	98.4136									1.76977	2.80473	1.50009	2.48947	3.15144	1.64624
															44.528	20.1073	41.0629	15.4098	41.1521									4.45288	3.83109	0.816678	2.09874	3.03427	8.19318
															39.2946	26.5718	27.8979	40.5886	41.4512									2.98628	0.780695	1.88097	1.10385	5.23081	1.11994
															98.5062	18.9619	40.7623	33.1697	82.3668									3.24756	2.75273	1.88421	1.85909	0.962312	11.9954
															55.7842	55.3042	65.5873	39.0437	47.3611									1.36229	2.95971	1.65125	1.33178	0.845397	1.07223
															50.0192	43.6675	53.351	25.0855	72.4639									4.433	2.51641	1.84708	2.05001	6.43053	0.900155
															40.6521	44.5989	37.3851	38.6423	68.8358									1.79226	5.15315	2.53899	3.20451	7.76993	3.20625
															23.6785	29.8719	56.2209	49.4668	45.6739									4.39444	1.78945	2.77399	2.21839	4.71027	1.05282
															57.3672	40.9817	50.209	35.2328	24.1459									0.970536	2.62883	1.63808	1.63241	3.12644	1.10332
															35.5244	39.0526	32.7143	46.5142	51.0961									3.02031	2.49763	2.23909	2.94552	0.919237	1.32289
															53.8917	18.2912	47.3166	34.5308	42.7793									2.15778	1.89271	2.37761	2.651	1.04725	1.2923
															23.9593	32.6528	41.355	31.1623	37.4923									5.50715	3.10411	2.2739	1.42708	5.13821	0.858845
															26.1135	36.7087	41.8563	16.0576	51.7612									1.63223	1.44074	2.49489	1.70705	3.46673	0.857554
															117.826	43.9461	44.2935	24.9437	65.2713									2.39601	3.58603	3.54707	1.60085	4.50521	1.14927
															31.7345	55.6311	67.7471	62.7888	17.7799									0.952947	1.9718	3.24476	1.01489	2.9653	1.79265
															28.2811	33.6611	77.9971	18.7674	214.527									1.41221	3.44741	3.31764	1.57944	3.28528	1.00901
															63.6565	76.4334	18.718	36.1262	53.1142									0.778898	1.54404	3.49808	0.872854	2.46052	0.848667
															54.2383	51.0193	27.1291	16.2358	59.9067									2.13657	1.95667	3.23982	1.3629	5.13309	1.25588
															75.0949	38.6582	79.91	17.3714	40.521									1.2698	2.16062	3.59759	1.68341	2.99568	0.944429
															27.816	46.6095	36.5504	31.8093	70.1821									2.30132	3.15162	0.862877	1.58505	4.32614	3.50777
															20.1302	24.1898	32.6098	28.248	84.4062									1.44208	2.86255	2.3609	1.69968	2.11981	5.53109
															47.593	31.3882	83.9443	26.3791	36.0577									1.86905	1.47361	1.73527	1.72236	3.74079	0.996009
															20.8839	31.5544	57.5556	35.9226	30.96									1.96056	1.35129	2.37987	0.880072	1.51281	0.92852
															21.5712	30.5753	30.406	13.5837	14.9635									0.838199	2.96423	1.95788	1.24495	2.12443	1.95544
															61.4122	30.5983	49.1569	13.0942	63.9011									1.6909	3.76421	1.82916	1.0419	1.68009	0.930346
															58.9402	60.0345	54.3983	29.7634	50.0582									1.97274	4.17288	3.25687	1.24449	3.46399	1.37335
															53.147	29.5853	42.2023		14.8573									3.10896	3.03866	1.47072	1.1985	1.97205	0.916421
															30.9546	58.3398	62.163		63.3974									2.78886	3.58015	2.97078	1.25007	4.20302	1.95959
															25.5349	17.4432	28.1747		22.8133									1.72608	0.988842	1.55679	1.44116	3.9724	3.94093
															16.0636	42.0005	22.4014		30.6746									0.868069	1.3243	3.08709	2.91891	1.97275	1.00412
															46.2159	20.5988	36.8033		59.4776									1.20904	1.52928	1.12289	0.926346	1.70757	2.82891
															21.65	54.2542	46.5625		25.3768									0.851912	2.38726	0.850631	1.42454	1.28873	1.24272
															47.4599	62.4883	69.5576		456.666									2.59062	2.03866	1.13756	1.65951	4.17096	2.60227
															19.2705	39.7277	23.8789		29.9163									0.793844	3.07247	1.00953	2.73152	0.898372	0.875669
															33.0527	20.011	36.2757		28.3359									2.78077	2.1554	3.23999	1.6716	1.01747	5.83703
															69.9273	38.0045	39.635		41.8884									1.26592	2.03857	4.13489	1.06584	2.46981	2.33913
															39.0057	26.1903	87.0628		47.803									2.6376	2.19039	2.85031	2.55906	2.55792	1.19685
															22.9854	25.3308	52.1542		15.2161									1.65162	1.2526	1.86583	3.47617	1.11626	0.935528
															40.5995	67.9745	59.5358		17.799									1.27028	1.01367	1.53558	1.09187	0.806047	0.969031
															52.0813	81.8775	45.0319		29.513									2.77691	1.27017	1.06956	1.09563	2.07136	1.48657
															42.1659	25.8586	25.2339		36.5663									1.90643	0.776494	1.89845	2.27942	3.54601	1.79141
															52.9682	26.8652	26.6788		51.8495									1.93236	0.966219	2.55878	1.13951	0.866881	3.32938
															32.5871	45.7987	42.7818		96.8673									0.989374	1.89539	2.64188	0.88945	1.90164	0.933107
															42.5453	13.2151	17.2241		49.7859									2.19952	1.09488	1.40222	0.999476	1.62341	1.90843
															37.9043	37.5959	70.3838		30.76									2.61947	1.58124	2.49027	2.95357	4.15395	1.90467
															63.0676	357.171	39.2732		36.6709									2.29409	1.84115	1.25998	1.20825	3.18314	1.10819
															29.512	62.2472	64.9084		41.1043									4.09536	2.15631	2.36785	0.944213	1.12835	1.33182
															38.7678	32.064	36.9087		34.591									2.47386	2.47686	3.24967	4.54132	2.85058	0.986472
															74.8955	63.884	16.0646		71.4571									5.95591	2.47136	1.12925	1.55483	3.52057	1.02337
															93.6735	55.5934	31.9557		25.1257									3.47035	1.68287	1.19024	1.4489	1.32426	1.45293
															38.5076	35.563	75.2961		40.6879									2.50463	1.49162	1.16645	1.16955	3.96011	1.31189
															25.7065	18.8094	18.4178		37.9322									1.17749	1.97644	3.35526	1.07323	2.24045	1.84612
															46.7405	37.6511	92.6904		17.165									2.07978	1.32898	1.07843	2.87223	2.2777	2.50469
															34.2658	19.8543	32.5553		49.6763									2.98152	1.3242	1.90551	1.40233	2.58766	1.25193
															33.8627	31.8932	78.1349		73.1496									1.82486	1.26277	2.27318	2.45001	0.828316	2.50304
															15.8264	69.745	30.7337		34.3038									3.58061	2.74993	2.66384	0.901525	2.29394	1.06972
															61.4811	48.4206	36.7997		34.4559									0.947216	1.92163	2.58585	1.79731	2.68064	2.79125
															25.2828	20.0023	46.7612		47.0028									3.04453	1.28602	2.2027	2.0652	2.5617	0.881255
															21.8548	34.0805	41.4135		49.4059									4.08021	0.795269	1.84031	1.2818	2.13861	9.84536
															33.2622	77.2189	21.828		80.3741									1.14174	0.897975	1.66389	2.18596	1.88789	2.02401
															42.4305	20.9867	81.5499		44.6138									3.3012	1.236	1.97093	1.46935	5.41448	0.867981
															13.6876	30.1361	42.0424		64.0746									3.82175	1.74948	1.97753	1.68177	1.61433	0.892152
															24.3048	17.5507	106.701		23.0792									3.46929	1.46891	1.22825	0.895606	1.41669	1.37155
															44.8546	38.9793	217.324		76.4943									4.91736	1.91203	2.41486	2.14132	3.4106	0.96204
															25.1521	36.2698	84.6132		61.8812									2.23069	2.30298	1.90733	3.16168	2.60516	8.8671
															27.7721	19.1396	116.209		56.4078									2.80739	2.13309	1.39855	3.07533	1.26102	4.18834
															52.6841	23.9317	46.6915		43.8384									1.32608	0.840621	2.58955	2.45111	0.830913	2.88966
															38.3253	40.1288	103.225		48.3521									2.32258	0.983162	1.57696	1.16595	1.47898	6.96653
															26.4213	65.103	17.5347		32.0543									2.72031	0.999463	0.814472	1.8751	1.4368	2.21156
															21.2628	47.0214	13.4526		32.564									1.48337	1.50462	1.25211	0.901617	1.98081	2.59976
															62.0623	52.4779	66.8936		26.6641									1.99999	0.815902	1.84678	1.7734	1.85733	2.43273
															67.0098	36.0611	56.5528		37.7011									1.97422	1.45049	2.55239	1.17917	3.7089	1.082
															28.7975	22.3041	48.5603		27.11									1.21966	0.880194	2.65443	1.10609	3.50217	0.958517
															29.8616	26.1288	40.986		66.1596									2.28449	1.61574	2.71159	0.894519	2.66728	1.17175
															53.454		27.7707		41.0145									0.891414	1.489	2.85744	1.19576	2.76068	0.993305
															45.4758		25.4723		47.7177									3.30619	2.14764	2.69962	1.45593	3.14738	1.76326
															75.4062		41.3674		34.9561									2.63397	0.841701	2.00209	1.04105	2.12946	1.01204
															25.8615		40.8168		29.4345									1.34947	1.95677	2.20065	1.2823	2.82302	1.16761
															32.4061		69.7925		46.881									2.16071	1.73857	4.45137	0.919318	1.73943	1.02315
															58.1365		25.7493		44.5311									2.29793	1.04306	3.17952	1.17073	1.08969	1.22195
															73.7059		62.6047		29.7554									1.34281	2.34831	1.62333	4.55917	3.56333	0.922986
															18.0196		14.1657		41.3967									1.23493	1.71235	2.4573	2.31995	2.49164	0.879306
															58.3341		16.5391		43.681									0.868847	0.86996	1.89649	1.45943	2.87174	0.947904
															38.6671		44.4276		40.163									2.09193	0.824459	1.51746	1.58026	1.86877	1.26993
															16.4858		50.5669		51.1092									1.49587	1.7853	0.93823	2.95212	0.926255	1.06176
															32.6997		36.7334		48.6343									4.27328	0.93506	1.51752	2.12375	1.54746	0.953645
															48.7814		39.2372		60.756									0.97311	2.20331	1.24326	1.16106	2.81851	1.1493
															55.7118		71.3903		54.0878									3.20985	4.04845	1.27527	1.70654	1.37622	1.57951
															23.3358		63.0837		25.9599									2.97886	0.946931	1.92406	3.08805	0.898639	1.18034
															48.7478		63.3654		40.1775									1.15547	0.896026	1.46192	1.27045	1.97967	0.906667
															38.0258		228.595		29.5869									3.74673	1.79918	2.52166	2.04471	1.37301	0.998001
															18.9242		73.988		35.7024									3.20725	0.78967	1.96789	1.14334	3.29719	1.29807
															49.8771		50.119		18.6566									4.70165	1.3363	2.55485	1.34915	1.49401	2.50106
															19.9002		50.2137		34.3059									2.4113	1.2733	2.44056	0.949173	3.47909	1.76651
															18.6875		56.3347		21.4338									3.636	1.59868	2.33672	0.883863	1.75082	1.44648
															42.356		71.7478		52.5634									5.62213	1.22196	3.73774	1.62613	2.88691	0.861409
															32.1781		69.6523		35.6513									5.19157	1.35519	1.79376	1.00165	1.66002	1.63116
															35.1887		36.9985		26.3242									0.806787	1.32435	0.833118	3.17069	4.29054	1.40901
															37.1528		21.1927		53.6979									2.68568	1.0607	1.38345	3.41279	1.3617	1.20809
															45.9902		21.9448		31.8927									4.56944	0.940789	1.94719	2.31879	1.42227	0.917796
															36.7647		45.1743		47.4113									2.54197	1.42062	1.07456	1.84259	2.42108	6.93903
															66.6537		36.3044		29.7918									3.04379	0.949603	1.9484	1.08706	1.89614	2.16409
															33.5407		52.3123		22.1955									1.5008	0.985733	2.35626	0.972912	2.85982	0.939384
															41.3058		29.3919		130.856									3.65562	3.1545	1.25911	1.95427	2.82004	1.53969
															45.4757		15.1358		16.5088									1.47246	0.929638	1.06059	2.03962	1.22458	1.0375
															14.6643		29.3097		415.247									3.59405	1.60807	3.37009	1.23165	2.86616	0.962916
															47.9799		28.6489		172.321									1.07822	1.53418	1.51115	1.85564	2.02612	1.29923
															24.5663		31.5866		13.6876									2.54485	2.65035	1.39723	2.73903	0.875771	1.36618
															46.3616		35.9108		50.9375									1.59722	1.918	2.02395	0.871646	3.99175	2.83371
															33.1183		14.2297		17.9293									3.43171	2.13192	2.31097	2.09815	2.74502	1.00636
															36.633		14.1887		149.596									2.25582	0.952899	1.45503	0.929095	2.69017	1.86169
															31.9643		16.9746		58.353									4.61105	1.66192	2.60061	3.43796	2.52776	1.17312
															34.1672		72.6663		30.558									3.54549	2.26537	1.43493	1.33126	1.24198	1.01917
															34.4604		37.4298		47.4094									5.14707	0.896906	2.23588	1.12841	3.01444	0.919015
															15.4937		28.1632		61.6078									1.71708	1.01136	4.58635	1.38238	4.03612	2.97188
															38.3623		40.6876		21.1056									3.55601	4.04106	3.42331	1.68695	3.81497	1.0883
															50.6773		34.8528		13.826									3.99106	2.69152	2.73215	1.52982	4.31612	0.972253
															28.121		64.7833		22.1886									2.02027	1.29917	1.93693	2.07327	2.86818	1.02728
															27.5538		18.6252		46.821									2.72576	1.73703	2.65496	0.877308	1.66788	0.90283
															20.8064		317.931		26.4078									3.05992	1.60285	1.52509	1.01062	1.78283	2.11841
															27.9872		58.6019		34.7297									2.53645	1.44041	0.942304	0.979856	3.00705	1.27364
															24.0531		41.2979		33.7889									1.71145	1.17344	2.94737	0.980809	2.74082	1.56245
															28.5142		57.4999		25.1422									1.29986	3.81655	1.71499	1.86219	2.40561	0.924722
															24.9626		17.966		30.1767									1.27526	1.22649	4.01299	1.5011	1.82884	1.10829
															65.0112		85.282		41.5324									0.819076	3.76482	1.56491	1.99721	2.72211	0.950993
															19.0586		28.0645		16.9578									1.21499	1.24139	1.15465	3.95259	1.17551	2.43933
															17.8321		28.2456		18.9428									1.23441	0.873987	1.92819	2.39836	3.22212	2.85371
															44.4425		61.1419		31.5559									3.37012	0.809724	4.00034	0.961346	1.45128	1.368
															21.3017		38.2701		43.8532									3.34991	2.39891	3.18658	1.66182	1.90056	1.04135
															23.1313		59.8061		15.0153									1.95723	0.844062	2.58179	2.40308	2.69876	1.94378
															42.7314		27.1084		33.463									1.71261	2.24263	3.06373	2.25162	1.85187	1.49082
															45.2512		50.0602		32.88									2.98335	2.17901	0.854998	1.20095	2.31746	0.928684
															35.467		22.0618		45.0386									1.80613	0.836153	2.06598	1.06626	2.87692	1.25499
															40.9325		52.0361		30.6651									1.20629	1.60451	1.64011	2.87636	2.30014	1.4219
															45.166		45.2256		81.5071									1.01543	2.15186	2.55976	0.963352	0.914922	0.890044
															30.8708		32.9335		35.2464									3.11833	0.78094	2.6296	1.36749	1.40971	2.62162
															98.6931		29.8634		39.2575									1.55747	1.43767	2.79736	2.25142	2.3588	1.48167
															44.6669		32.1177		32.5047									3.02954	0.916408	2.04355	1.41612	3.50758	1.75233
															53.4937		101.315		47.5538									1.51546	2.237	1.2482	1.19732	2.3954	1.57815
															23.0366		20.4572		21.1205									2.57034	2.92603	2.70566	2.01644	1.63169	1.04019
															23.7323		46.9923		38.8411									2.09456	2.96417	4.31771	0.946582	1.52114	1.66588
															62.8399		22.3979		56.5961									2.1294	4.07694	3.49527	0.879997	1.72168	0.881563
															28.7094		25.1855		19.0973									3.69454	2.16537	2.95151	1.45988	2.21842	0.907677
															44.2498		29.9497		36.1596									3.08624	6.64582	2.96247	1.43489	2.97431	0.843123
															52.6279		20.18		15.7955									1.64928	1.84829	1.03711	3.27454	5.58969	0.854591
															45.604		30.8723		41.6678									2.56881	4.73958	2.20353	2.59696	5.24428	0.87487
															40.8424		34.0896		80.3491									0.913054	3.01528	1.61774	2.01326	0.939809	0.876494
															38.7043		21.3521		48.1262									3.6318	1.16647	4.37123	1.51567	1.90934	1.17215
															49.8875		52.2825		17.785									2.15176	0.864448	1.5582	1.31452	0.957993	1.03789
															82.8167		63.04		34.7357									1.6978	0.85596	2.90385	2.8346	2.23224	1.13566
															25.1171		43.6523		73.6452									2.06528	3.10458	3.64991	1.33957	2.45103	1.1705
															39.1231		50.3942		27.5055									2.85631	1.01854	0.868879	1.28606	2.82073	1.35156
															63.2104		29.628		44.1196									1.53231	2.5412	0.952832	0.943368	1.05122	1.81643
															58.1932		43.4242		69.1304									2.05864	1.18502	1.41481	3.52992	2.92153	0.906804
															29.9125		14.6392		30.5289									3.96928	1.03376	3.50812	1.26939	2.43107	3.72016
															55.6276		40.5576		13.6241									1.275	1.05854	1.67612	3.04946	3.14505	1.2929
															23.9879		45.147		37.7162									1.61179	1.32699	2.60688	1.79816	1.33346	2.38217
															35.1967		29.2271		31.2056									2.1283	1.04482	2.82773	1.33349	5.80824	1.79585
															29.6699		47.4454		49.6892									0.96705	2.58055	5.22355	1.35586	2.55811	0.85229
															61.7306		47.5122		41.1182									2.20682	0.833188	1.14323	0.952741	1.16442	3.16738
															106.71		31.6349		67.8172									3.69813	1.76143	2.10159	2.81566	1.55005	1.30481
															39.441		51.9308		34.9778									0.904144	1.63788	1.14391	0.847544	2.15827	0.866519
															47.0349		39.0849		93.3242									3.7486	0.916752	4.30718	3.46857	3.17666	2.45558
															24.4231		37.422		30.1679									1.1099	1.22163	2.25686	2.34592	1.55641	1.01414
															46.2836		24.8666		33.7336									4.27994	1.38341	3.49899	1.79229	3.9107	1.09694
															44.067		33.3179		28.1714									3.36943	1.25781	3.13389	0.955804	2.37775	1.12515
															57.8632		39.9426		34.7549									1.07466	0.987297	2.51948	1.4248	1.98185	3.99858
															30.7005		44.3717		64.1386									2.9567	1.07416	2.02684	2.61096	4.11464	0.89211
															30.2715		15.3941		110.035									3.14758	0.918744	2.42393	2.36953	2.70476	1.80334
															51.6308		46.0667		41.1318									2.9494	1.44564	3.67749	1.24359	1.38227	0.839644
															29.0136		22.3147		22.5296									2.75267	2.6088	3.22202	2.19422	1.03791	1.04897
															46.5357		26.6859		51.0747									3.59952	3.1195	3.01158	1.94404	4.61675	1.44877
															39.065		70.0462		30.0499									1.30203	2.22229	1.30122	1.37434	1.36688	1.25636
															49.8896		29.9345		43.904									1.35014	2.15639	5.42881	1.02228	2.13657	0.841136
															36.0029		28.9136		71.8985									2.34676	1.22555	1.11262	1.95856	3.36138	3.01037
															34.2689		43.4496		27.5136									1.81861	1.61479	2.80609	2.00457	2.37153	1.07215
															57.4935		27.1868		31.6297									6.24369	2.98998	1.23752	6.38548	1.21876	0.85658
															26.7251		78.0624		23.9975									1.45957	1.01202	0.861696	1.05997	2.84603	5.13298
															39.195		13.7154		31.6409									5.26999	1.56073	3.25224	1.10451	3.85008	0.885191
															26.9172		28.3726		47.9751									1.57963	0.780476	1.55448	1.3741	2.32295	10.0642
															58.3425		28.7764		42.9327									3.11026	0.830517	2.36669	1.86171	1.04988	6.44627
															15.3452		27.5615		40.4882									4.32971	0.868503	2.76479	11.5873	1.20044	3.4455
															46.8682		13.8807		46.0349									3.0732	1.01778	2.23424	1.05832	1.18649	2.20947
															36.6285		21.1703		21.3322									1.3355	0.81832	1.71167	1.34325	1.59241	5.48885
															47.9282		42.2439		40.5135									2.72263	1.01659	3.7898	1.36225	2.55551	3.86382
															58.769		24.6486		54.234									0.942753	2.54927	2.8366	0.870821	4.78974	5.22331
															18.1761		43.07		98.7309									1.25433	1.27192	0.902053	2.27304	1.87964	1.69784
															81.4937		36.5883		24.7569									0.78148	1.85544	2.64418	1.01427	0.928512	1.37812
															28.0741		46.7021		34.2004									2.10933	1.41821	3.03051	1.39202	5.13184	2.73552
															15.7789		33.9222		40.1804									3.6715	0.975544	1.55679	1.46621	2.84806	1.16735
															35.4875		16.3546		39.5755									1.42781	0.992401	3.64013	0.929466	1.84479	0.842692
															24.4623		27.5526		40.5089									5.31305	2.27325	3.13327	2.82985	1.28666	2.63814
															24.6277		30.4435		26.4264									1.00988	1.58572	1.2503	0.962808	1.27933	1.20532
															17.6892		39.7699		31.9745									0.795756	1.42366	2.90443	2.01673	2.13539	2.86268
															19.8268		44.8948		20.8346									1.57501	3.09963	2.95918	1.50411	3.48906	1.10963
															14.7642		26.5227		53.5028									1.576	1.62167	1.76509	1.51359	3.38531	1.09672
															42.4888		61.447		18.3066									1.50195	1.67058	3.08142	2.41774	1.91187	6.6093
															38.3916		28.4763		73.8514									2.52155	0.885149	0.851583	1.13268	1.34161	2.31904
															49.6909		48.86		103.764									1.4219	1.15169	3.05182	1.07196	1.43234	2.94361
															40.0074		28.7452		52.4889									3.04939	1.1414	3.83352	1.19744	1.26104	3.50239
															69.9278		14.798		25.8768									1.78453	2.62591	3.87609	0.984072	2.21237	4.44413
															43.7568		41.8385		19.0783									2.65552	2.85955	1.76406	3.50174	2.68505	1.87189
															44.046		34.0507		30.8293									0.79238	0.983239	1.2718	4.25683	2.90428	2.41693
															66.2416		40.3334		47.3856									2.55383	1.71842	3.63797	0.953487	2.85794	1.086
															46.7518		40.1775		56.7689									0.994194	3.52197	4.51741	1.57382	2.87036	0.981635
															64.5014		35.6917		47.136									1.81346	2.93404	1.82547	1.23693	2.49836	1.02894
															24.722		41.8304		44.019									1.46208	1.02499	1.56979	1.44864	1.60668	1.18097
															44.2105		46.1458		39.6331									1.47844	1.9949	2.88033	1.23091	2.55584	1.1446
															45.2483		41.5933		48.8264									2.00701	2.90315	3.17364	0.960449	3.37216	1.05931
															75.6203		47.2836		21.3372									3.5863	4.03821	2.71012	3.14226	1.26097	0.979523
															40.2248		37.0007		67.8572									0.791719	1.18668	2.94404	4.12085	1.61682	0.952336
															37.677		55.36		24.3799									0.9941	1.84068	2.77266	2.36459	2.4096	1.00381
															40.8098		43.4737		62.173									1.13146	1.44736	3.32766	0.893976	3.1113	1.15405
															22.3757		20.3405		15.6658									3.3826	2.88545	2.0078	4.86198	4.01738	0.908172
															66.6756		33.3536		47.7345									1.84477	2.03262	1.08651	4.28537	2.83744	1.10319
															42.7942		86.6798		57.7316									1.16723	6.00966	2.59302	1.68287	1.78393	1.39719
															14.7454		26.361		31.727									2.3107	3.50729	3.88633	1.7263	2.97126	1.04793
															27.6754		35.4012		79.2105									1.98725	2.37119	2.82151	3.24124	4.65867	0.915398
															25.2212		19.4899		16.2829									5.32549	1.65838	2.49166	1.40095	2.13408	1.04525
															21.3953		38.0121		161.205									2.70935	4.82719	2.58514	1.58855	3.75602	1.91936
															22.424		32.6506		71.9926									3.86337	3.10846	0.993344	5.68598	1.68809	0.935144
															57.5279		29.477		31.322									2.78295	1.53076	2.38293	2.81558	2.69583	0.905829
															34.4626		94.4637		79.9375									2.77798	2.26667	3.77531	2.04573	2.49885	1.03497
															51.5357		29.8655		37.0337									1.09636	1.32257	2.6646	1.68863	3.24114	2.89429
															37.4526		44.2248		24.7772									2.40883	1.48754	2.79833	2.5647	3.26949	1.13334
															37.6446		38.2757		36.0128									3.45178	1.02234	1.92558	1.14162	2.73143	1.59103
															47.2749		66.8085		65.7919									4.03147	2.92409	0.807636	3.70285	2.96854	2.04966
															23.8057		25.8731		41.9214									3.85539	1.07398	3.1364	1.40529	3.61459	1.06632
															14.7878		375.406		26.0646									3.49057	3.49833	2.21057	1.05097	1.29003	0.906981
															25.8213		19.7775		60.8659									1.84023	1.80335	2.17261	1.81259	3.83073	1.49034
															51.7592		20.4424		28.1569									3.12366	3.44978	3.55311	1.23534	2.68436	1.12108
															31.7802		55.2427		37.6243									3.26296	3.21439	2.74358	0.979558	3.47694	1.078
															19.295		36.995		59.3684									2.37203	3.60115	1.34013	1.16216	2.29692	1.22182
															37.414		35.542		55.029									3.88547	1.07569	2.0153	2.06497	1.78668	2.33441
															36.0315		27.9026		25.0992									2.84108	1.20061	3.0312	0.933007	3.16988	2.19451
															45.0853		23.5075		24.4784									3.64091	0.77812	1.73849	1.22209	1.1309	1.44703
															13.072		36.0337		115.459									3.04527	3.87829	2.36246	2.10709	2.21331	0.844189
															43.0263		23.0992		46.8786									1.06902	1.41134	1.81151	2.40609	0.987641	1.37111
															24.8226		24.4096		22.5873									4.81259	1.57699	0.897473	1.75653	2.02696	1.04678
															66.7529		20.3217		73.3805									1.21704	3.13699	4.00198	0.89049	6.36989	0.944622
															61.6423		44.2649		47.0754									3.51268	1.29255	1.87185	1.21007	0.827496	1.41926
															42.6527		24.8307		42.7421									3.19523	2.58176	1.15889	2.0545	2.12485	2.50695
															31.4406		48.174		37.076									1.85991	2.37042	4.35241	1.53554	4.28373	1.39287
															36.1415		105.195		64.1158									2.20661	0.959226	2.52436	2.11723	4.21435	0.998289
															23.8845		39.5211		34.1008									2.73374	1.06304	3.52129	3.42107	3.64827	1.37062
															51.0946		78.1656		33.2464									3.95636	3.23226	2.42738	0.943367	4.2234	1.84779
															18.5986		36.3628		19.9852									1.11639	4.51764	1.15964	13.0127	3.9796	1.08545
															50.0649		64.7732		28.6709									1.95547	1.83265	2.48331	2.47836	2.25016	2.98645
															48.3407		23.1998		74.4817									5.50745	4.11974	3.18031	2.35023	1.72965	1.14057
															66.5785		45.3169		49.4145									2.5238	1.29443	0.834413	1.69575	3.09766	2.48679
															47.5832		19.7963		39.4292									5.03235	0.976187	0.867855	2.1361	3.17295	1.47389
															39.335		68.9645		23.4773									4.59972	1.44336	3.75736	1.70706	1.43127	2.11839
															45.0639		58.5964		38.7844									2.7501	2.14893	2.50669	2.91531	4.25333	1.21036
															53.0168		57.8381		141.909									0.93406	4.16087	3.80503	1.27692	5.42892	0.898114
															46.8249		52.9837		58.4802									3.62653	0.793846	1.18059	1.36139	4.58223	1.19967
															41.8888		66.7021		86.289									1.68109	2.82366	2.34611	2.00014	2.90876	0.972219
															40.5697		59.4997		33.672									4.53975	3.02384	0.890316	1.87461	3.47128	1.05737
															35.9778		13.4454		32.3806									1.26496	1.31779	2.70731	1.21013	3.65438	1.18935
															38.2193		42.0928		27.877									1.098	5.03186	4.40578	3.22844	2.10552	1.22787
															33.3958		31.0436		41.3098									2.28583	0.839759	2.64344	1.95916	2.97001	1.47912
															70.2621		53.4531		27.8305									4.92028	4.49671	1.45835	2.24	1.53533	0.938974
															27.5931		43.2183		25.2898									3.99147	1.80762	2.87551	2.37534	4.29103	2.30872
															38.7977		26.803		62.4208									5.48239	1.845	2.13031	1.52176	3.35526	1.21899
															36.5917		14.5653		34.0421									2.74187	2.68877	3.26807	3.11376	2.95913	0.864292
															49.4722		80.4532		62.6227									1.54982	2.64998	0.922104	3.75734	3.76594	0.900326
															29.2315		41.5245		19.6447									4.84622	1.04659	2.27491	1.23986	1.37081	1.09516
															26.0862		46.9537		51.8783									2.8429	2.08799	3.43301	0.947794	1.94842	3.05451
															25.161		47.1273		110.19									1.11988	2.48336	2.64195	3.5117	1.93183	0.865322
															41.1008		29.2189		37.4679									2.01122	0.828488	1.12261	2.71439	1.85119	1.22028
															87.1855		26.5195		23.6113									0.94514	3.18791	1.70336	1.67816	1.46229	1.36381
															56.4198		57.4149		30.7488									1.06728	1.05142	1.64248	1.40886	2.46507	2.50905
															69.5042		20.8211		63.724									2.92759	2.02707	2.47873	0.85348	2.41779	1.23201
															14.3362		23.4317		74.3984									4.40243	1.42636	1.37487	2.03898	4.25184	1.17702
															14.1343		46.7473		52.5182									3.17664	1.37884	2.10758	1.00269	3.07786	1.3377
															23.9119		38.8984		27.6722									1.04764	0.817288	0.831962	1.41744	2.97471	0.952194
															17.7601		398.219		62.0226									1.79355	1.2905	2.84169	2.44681	4.39455	2.12523
															27.7107		78.8507		31.2945									3.22413	1.26817	3.67338	1.10897	0.83693	1.30686
															15.3417		23.464		48.8981									2.60387	3.03218	4.84161	1.75708	2.26513	3.24558
															36.1415		52.2615		30.2119									1.3538	0.912067	2.59461	2.87057	1.23866	0.951548
															45.0663		34.8307		28.4094									1.6484	1.44888	1.29445	2.72975	3.39257	1.5016
															26.0992		50.7136		14.2488									3.32466	0.897045	3.14387	4.08516	2.38301	2.61196
															41.6959		101.13		20.613									2.80323	1.35157	2.37018	1.14382	3.25726	1.29707
															24.425		57.1311		33.1579									3.23863	1.1801	3.33178	4.04559	3.17242	1.72172
															28.0337		66.0463		29.7349									4.493	2.67442	3.47956	2.91183	0.881926	1.03883
															63.3635		39.6277		34.1787									4.14516	3.39136	1.96201	1.73812	1.65565	1.31187
															36.4727		45.4299		51.4898									2.31328	1.99982	2.46691	1.66166	2.15945	0.840458
															17.0577		23.8681		21.4252									1.59058	2.70548	4.28985	1.48015	2.04226	1.02607
															38.2004		292.914		21.936									1.86876	0.807791	3.74471	2.41191	1.21563	1.05564
															90.5613		94.4554		33.815									1.93577	3.15176	4.50266	0.858999	1.12625	0.974258
															23.8041		35.9596		144.247									5.69363	1.04836	2.1257	3.11329	3.71165	1.65056
															42.9264		25.5231		29.3885									2.00058	2.55628	3.27011	1.34784	2.21392	1.08434
															31.3769		40.3587		18.5056									1.42257	0.800123	1.56238	1.08544	2.29758	0.835606
															23.5246		18.4516		37.8177									1.8166	0.874975	3.60756	0.941873	2.84248	1.00658
															39.6014		48.5281		33.5975									4.45251	1.44125	2.68156	1.30444	2.0591	1.26674
															111.338		37.5661		23.7301									0.933768	1.61727	1.94129	0.892953	1.53774	0.854376
															35.0778		62.124		155.018									1.65581	1.62059	1.67375	1.24633	4.65743	0.963838
															63.1247		40.9974		31.0453									1.45141	1.50855	2.46619	0.996596	3.05429	3.64878
															53.3747		21.4762		47.5185									2.19058	1.45799	3.285	2.91194	2.49897	1.10068
															62.1248		92.8951		37.0319									4.3245	2.74842	3.00201	2.88744	3.5854	2.27927
															29.2595		24.7663		75.0404									2.19737	1.91654	3.14852	1.14913	1.04773	4.90834
															22.6665		51.0849		25.4954									3.78963	3.7105	1.37627	0.864989	1.87764	1.39395
															58.1983		46.868		71.2299									1.69905	2.11003	5.46141	1.27489	1.46977	1.11523
															63.0331		58.5715		49.8045									2.71822	4.52541	2.49313	0.906601	1.46137	0.879497
															29.2363		33.9562		40.6412									3.70496	1.4458	1.65912	1.92428	1.96494	3.1068
															51.5542		87.4562		66.0165									3.75216	2.73275	2.55716	2.07394	1.28986	2.55063
															59.7213		15.6185		32.7495									3.01156	4.17103	2.52832	2.39369	1.6521	1.8373
															44.8206		36.0775		20.444									1.93259	1.07798	1.01863	1.89638	1.09137	2.12713
															32.9578		35.0684		30.0234									1.45333	1.33144	3.18762	1.77967	1.16866	2.31215
															54.3742		32.9738		42.2629									3.9446	2.3209	0.836007	2.9236	2.13688	1.06347
															45.4375		53.6834		33.852									3.3932	2.4713	3.80447	1.9472	0.921521	0.923429
															37.7299		30.591		51.9317									3.34889	3.03268	1.82302	1.46695	1.30716	2.10374
															20.848		52.8068		26.6976									2.30378	3.80104	4.48877	0.983598	1.00607	1.56594
															46.6918		35.7781		53.0633									4.5743	1.8331	2.71068	1.74192	1.87192	2.5728
															35.0047		32.4993		34.6481									2.63892	2.79517	1.87424	1.05298	1.02936	3.52678
															39.4357		46.453		37.6393									1.71568	2.5777	6.19734	2.45778	1.5436	0.893042
															20.1083		29.299		55.2116									1.11984	1.88564	2.62685	0.884268	1.62181	2.01079
															13.9785		40.7444		56.2821									2.26723	0.943253	2.46516	0.946106	3.00022	1.77646
															44.7924		20.7574		36.2757									2.93188	2.70172	2.53408	3.13171	1.73623	1.93695
															55.6282		26.2921		121.519									3.75193	2.29034	2.21856	2.75285	1.95043	2.28066
															36.8897		41.2865		24.0109									0.793858	0.980965	1.80108	1.09027	2.4719	2.78204
															75.4124		31.075		36.8249									3.20852	1.12927	2.8402	2.1192	5.12526	1.63889
															44.9848		74.6821		34.8164									1.60637	2.67226	2.16368	1.10609	2.79117	1.25092
															36.4145		45.0246		36.414									0.979217	0.86922	1.89549	0.965155	3.38783	2.38742
															69.0011		70.0081		59.0002									2.37444	1.23507	2.35301	4.96513	0.996103	1.01798
															65.5478		55.6428		40.5816									0.774783	3.2059	0.985912	1.0405	4.8119	1.10666
															29.4273		35.9305		41.217									2.98919	2.21399	3.26233	0.911145	2.712	1.06288
															55.6362		32.9086		25.3816									1.14653	7.26201	1.37397	1.05677	0.981498	2.4553
															42.7484		14.4841		33.9633									1.95842	2.41671	2.59528	1.36202	1.13122	0.938671
															39.0022		64.6335		22.224									2.49547	1.1577	3.43548	1.37622	2.04385	1.28942
															42.364		36.3013		35.0772									3.23705	1.36457	4.54877	1.34993	0.864386	1.37399
															29.1145		39.7998		15.0096									1.82507	2.26334	3.39042	1.1025	2.99271	3.16884
															39.9685		48.25		80.3116									1.5677	2.99397	5.25187	2.84056	1.67604	1.06284
															85.8643		42.392		24.0086									1.72098	2.19852	5.78471	1.07131	2.82473	1.373
															38.8791		35.171		18.1458									1.60429	1.97062	0.857015	2.90466	0.840837	1.71057
															20.1013		16.9487		49.4212									1.99324	3.27073	1.06831	1.03073	2.36665	3.35842
															116.483		16.1432		22.0402									1.93143	3.71912	4.51716	1.3552	1.50788	1.21632
															97.6964		23.2472		42.3881									3.12942	1.14397	3.40667	0.903446	1.60207	1.24751
															78.4856		27.2262		70.1074									1.29501	2.86161	1.35759	2.45068	2.11294	4.70712
															27.5864		336.033		43.6439									1.43341	2.71739	3.49354	8.74667	3.51577	1.71779
															97.429		58.43		30.9963									3.72311	1.26516	1.12408	1.54076	2.55844	1.03905
															61.9123		51.1679		55.933									0.990379	1.84431	2.8992	3.14592	1.42038	1.994
															66.965		21.066		35.0084									3.18519	0.977694	1.5488	3.23786	3.54788	0.910103
															40.1956		52.5618		59.5435									2.9638	1.42785	5.39356	1.47589	0.798849	1.17545
															35.2008		49.9524		47.5755									2.36932	3.48799	2.30399	3.17034	2.57453	1.39183
															51.3781		21.8127		39.7771									1.94327	1.44268	2.21806	0.931646	1.14505	1.20834
															28.2		26.8677		42.7229									1.00765	1.10166	3.30742	2.83034	2.49817	0.868504
															33.1562		159.831		27.0224									2.75651	1.05037	5.14791	1.88757	1.90661	1.2045
															34.5331		24.0642		34.5468									1.40625	2.0106	1.02998	3.18285	2.92779	0.908943
															30.8077		30.3562		52.6317									2.06017	2.35758	7.03674	1.20495	3.99971	2.02987
															52.2245		92.8824		47.3067									2.12323	0.932589	2.83466	1.28014	2.85581	1.11378
															13.7365		92.2221		21.5926									2.3034	2.47352	2.61765	2.14246	1.59701	0.874269
															20.6811		73.0814		15.0915									2.51127	4.92213	2.79734	0.853253	1.05221	1.13237
															35.2678		60.6002		62.1914									3.64567	2.99807	5.21324	0.897779	1.08506	0.861458
															52.9903		18.6856		33.0233									1.49783	1.81512	3.80525	0.863018	3.03845	1.90073
															33.9334		45.5825		37.3049									3.28171	3.08766	1.64619	2.35014	2.54092	2.04773
															30.3043		37.3949		49.6433									0.844508	4.7335	4.86562	6.98539	3.60053	1.14597
															76.5853		52.3332		14.4802									1.13047	2.39031	4.22088	2.42199	3.84142	1.59946
															44.0757		89.0645		46.5466									10.5984	0.928136	1.61994	1.6275	4.19591	1.10064
															45.0852		52.7813		61.3502									8.0101	5.12747	4.52473	2.23845	3.05338	1.01145
															61.5741		32.8428		36.1694									2.30672	0.948465	1.75783	0.94814	5.28129	1.22428
															17.0728		26.7839		36.4062									3.59948	2.45699	1.03362	1.80431	1.71799	2.51104
															25.908		30.2014		33.0534									2.68298	1.36149	3.955	1.04217	2.48869	1.1261
															26.5656		14.1996		38.1305									2.70981	1.40356	2.43711	1.39863	1.58284	1.07165
															40.3922		57.2446		70.4687									4.15898	1.27031	2.78557	1.77684	0.828843	1.15231
															14.225		41.9132		26.6419									0.909053	3.82711	0.976606	3.72246	2.3074	0.901515
															50.9557		57.3951		61.8557									0.947423	1.01633	3.66775	0.883434	3.43123	1.56359
															41.1453		39.4221		29.7467									0.954639	1.83263	1.37706	0.849033	2.66163	4.98691
															48.5768		54.4382		13.6736									1.34745	2.63818	2.67871	2.85751	1.83373	3.8496
															80.9472		16.5343		65.8123									1.33126	1.47142	5.1234	1.49456	1.68675	1.73335
															56.4815		65.8077		65.7313									1.98345	2.64441	1.85851	1.70212	3.04845	4.81795
															38.4127		49.3895		27.4624									1.82322	1.21473	4.20444	1.14478	0.80531	2.55229
															33.8284		26.9153		44.5375									1.30498	0.833747	2.50384	2.04893	2.10256	3.21521
															54.8071		41.6334		85.9112									1.22647	2.97133	1.30594	2.7218	3.38862	2.8039
															40.7944		44.6109		45.067									3.78041	1.28506	5.24183	0.878975	2.25678	1.78378
															53.9895		54.6887		18.1026									1.09154	1.30261	4.80515	1.00655	2.05537	4.35464
															33.3757		25.7544		26.985									1.05625	0.849584	2.22995	1.03086	1.43201	5.48033
															19.5021		42.61		16.844									1.48299	1.07693	6.71529	4.43334	1.93892	6.24754
															13.7709		27.4226		23.6895									1.97442	1.1578	3.62626	1.06798	1.81167	4.97413
															24.679		52.7248		53.0745									1.95583	0.852247	1.27434	1.13018	2.7093	0.913636
															79.2104		46.8761		32.3799									3.12268	2.03536	1.85671	1.42898	2.12816	1.32288
															17.8299		79.1116		29.2167									3.56843	0.859369	1.93327	1.2185	1.84805	2.05538
															18.0634		37.3102		36.7932									2.38171	0.960175	3.77849	1.29744	2.92567	0.889504
															107.05		39.8698		71.8724									2.50489	1.89572	0.813081	1.3728	1.82988	0.981089
															47.6579		36.139		63.5369									2.66933	3.10199	4.37741	0.915538	1.51485	3.7238
															47.8126		95.7058		41.5219									1.40554	0.87973	3.49893	1.57161	2.64433	6.08388
															26.082		93.7825		31.1423									1.15776	0.856722	2.28703	0.951312	3.40823	4.64248
															134.835		30.0078		44.9961									3.28303	2.13423	2.42113	1.30717	1.33786	2.14932
															149.814		14.8618		58.917									1.57696	1.92376	3.1774	2.05594	2.42952	0.938992
															66.3736		51.2734		58.7209									2.52963	1.10697	3.74033	1.06792	1.72319	4.43495
															22.1381		64.5781		36.0969									3.40206	1.1312	1.79852	0.94002	0.844252	1.70425
															52.1401		36.3757		91.9496									1.76068	1.63405	3.31581	3.289	2.34966	1.39447
															54.3721		53.5179		48.706									1.10752	1.25002	1.23264	1.67394	2.13813	1.41627
															62.0963		32.2013		46.5582									1.91868	2.85394	1.18111	0.897641	2.98762	3.19578
															36.0234		59.9936		27.045									2.26961	1.53743	3.50208	4.36972	1.97588	4.59854
															53.7639		26.3186		37.3826									1.11243	2.20926	3.61401	3.77877	2.59514	1.50412
															42.2046		40.4941		28.8487									1.11886	1.27837	4.58802	0.935768	2.85673	3.38938
															46.8435		32.4353		32.7527									1.23214	3.94355	1.14426	1.79624	3.66793	4.61699
															40.1496		68.121		28.397									2.58565	0.941081	0.883846	0.848707	1.18947	8.58762
															31.9419		494.305		49.6478									2.1461	1.33399	0.993385	0.985494	0.907677	1.84318
															45.0535		13.8793		40.7574									3.40795	1.5911	2.59511	2.65036	1.65929	1.75987
															35.0672		22.101		17.7694									1.39753	1.92837	1.50215	3.89987	1.06954	1.21541
															24.3827		16.3976		28.8122									1.44991	1.92715	4.48239	1.48058	1.20905	1.09889
															61.0738		28.1315		22.5661										2.22246	4.82556	0.935875	2.45339	1.63408
															16.2649		39.8324		47.3741										2.48995	2.85244	4.33891	1.3074	2.48695
															27.4135		71.5102		23.0983										1.78664	0.939405	2.52562	2.24615	0.891825
															40.6031		26.8022		22.538										1.38171	0.913254	0.870435	1.15632	1.0513
															28.2397		25.9578		62.0104										1.41271	2.17682	1.63366	1.18847	1.71984
															22.2985		89.8907		65.9891										3.0687	0.871979	2.53264	1.59535	1.06242
															45.7685		34.83		37.3047										0.94609	0.908753	2.18695	1.742	1.71409
															30.3576		48.0436		91.5045										1.85382	4.23269	1.13545	1.52262	1.83973
															40.03		53.0184		20.459										1.70442	4.11426	2.53296	1.81524	2.85278
															28.6044		31.2378		83.4762										3.69899	4.82633	0.96954	2.22352	2.90779
															78.4181		71.814		85.0332										2.15331	2.75655	4.70213	0.848497	0.99388
															37.374		56.2576		83.057										1.27662	3.86363	4.06867	3.14611	0.939928
															21.6359		73.4617		74.8958										2.95221	3.88909	0.961596	0.93748	4.00785
															50.5486		17.9956		22.5804										4.03608	2.24035	2.23862	0.858811	1.14324
															63.9667		36.0507		116.878										1.63979	1.17505	1.92762	1.9306	2.12652
															17.7605		32.9847		48.0195										4.52978	0.847481	1.18423	0.84111	1.21745
															63.3937		46.6964		27.3838										3.77908	2.19443	3.26269	1.93508	0.927273
															57.0116		67.861		27.4989										2.02891	1.98945	1.12029	1.90952	3.12944
															34.7463		28.8964		277.15										1.13563	0.994803	1.1265	2.21278	1.21743
															57.2161		60.9762		95.2317										1.45674	0.928909	1.28884	1.63651	3.11201
															33.5947		37.98		20.1314										0.837337	1.03764	1.33642	1.88903	1.00895
															27.7555		33.928		38.5038										0.925501	0.873153	0.8607	1.6776	1.22569
															16.6608		37.709		87.6498										1.13172	1.44496	1.70746	2.37197	1.12544
															60.9579		91.2829		38.2816										1.30461	0.832165	4.41757	2.37742	0.925869
															21.9755		41.4607		28.6851										0.787026	3.5777	3.56718	1.864	0.957558
															40.9358		29.3897		57.974										2.27443	2.33619	0.932221	1.24075	1.28699
															22.3975		77.4529		49.271										1.14244	2.94163	0.91865	0.978915	1.02055
															44.1577		122.011		30.5215										1.67669	1.00843	0.86242	1.16025	0.980736
															47.0652		52.7369		74.8965										0.987969	4.32272	1.11207	1.84927	1.16367
															34.6561		45.9734		30.0064										1.78687	1.78704	0.903302	1.49524	2.5658
															45.8418		22.5653		30.1275										2.30468	0.954398	1.2416	1.5227	2.43795
															40.8308		13.9264		24.8449										1.43263	1.30053	1.66676	1.56908	0.86964
															42.0001		16.576		36.0912										0.849697	3.97196	2.326	3.30285	1.05819
															17.9796		57.2344		39.6315										1.06465	3.65321	0.922789	0.931774	3.73961
															21.434		29.9045		16.375										1.67421	3.08015	1.08575	0.821053	0.975395
															39.0173		81.7665		17.8292										0.805613	0.965862	0.873899	1.25686	1.38677
															18.2177		76.9817		46.9351										3.46419	2.76459	1.05252	1.43349	1.21614
															15.5572		39.5707		97.4261										2.30498	4.08739	1.0915	1.94765	3.80403
															52.0467		37.0269		42.4564										2.18737	3.65709	1.08661	3.38958	3.41175
															26.7531		46.2776		55.7907										3.17065	4.84465	1.27172	2.30742	1.71126
															13.9235		22.1206		98.6779										3.14693	1.01532	1.09137	1.46125	1.0408
															32.6828		44.2667		30.9769										3.12771	2.14659	1.83651	1.20651	0.843109
															59.1904		38.6195		21.1975										4.03166	3.71683	1.75693	1.28448	2.59984
															66.2368		50.025		35.501										2.70959	2.11462	1.26713	1.60816	0.995152
															51.9735		36.8407		14.1979										1.33974	1.07316	1.84454	3.01043	2.15891
															19.6674		52.2129		43.0815										0.857545	3.76159	1.44336	2.81187	0.84329
															64.5706		27.3107		88.2807										1.24023	1.12291	15.7953	1.45043	1.49192
															64.7675		39.8337		42.7467										1.00666	3.98807	5.94222	2.76335	1.14742
															23.649		56.2075		108.182										3.60295	0.812111	2.99772	1.11179	1.20781
															35.1335		74.6499		145.247										0.771639	2.34029	1.10706	2.25841	1.26639
															43.2909		27.854		58.4691										9.8179	2.34565	3.06121	0.88505	2.62413
															49.6519		36.1408		75.344										3.73236	1.88919	1.46854	0.905159	2.19619
															43.8256		33.4285		32.1534										4.96742	2.25941	2.18843	1.95759	0.960454
															41.7234		36.6412		70.4536										4.75031	3.46187	1.36053	1.87233	1.51604
															29.8758		19.1587		204.155										1.04451	1.33244	0.943112	4.98879	1.03067
															31.5151		175.522		74.5225										1.22665	0.943416	0.878908	1.01079	1.09304
															30.9781		75.5732		27.8632										2.19423	2.71581	1.10267	2.72629	1.09248
															87.3126		77.325		27.887										3.58048	3.30116	1.19526	2.31383	0.850621
															85.0512		60.9966		33.8556										4.10902	3.54675	1.35439	1.53871	2.1883
																	36.5104		69.4371										3.93482	2.31742	2.12212	1.99883	2.40408
																	35.5371		25.35										1.74457	1.7639	0.901897	3.42549	2.62102
																	33.6564		164.412										1.36206	1.6458	2.98441	2.178	1.44902
																	26.1334		21.2168										1.21924	1.47501	1.61979	1.66256	1.02077
																	40.5127		26.1091										2.20973	2.41484	1.95029	1.50855	0.882494
																	66.9507		20.4969										1.18906	1.62756	1.53097	1.01072	1.93171
																	47.954		20.8353										1.9877	3.05082	1.76649	3.90432	2.73137
																	82.1156		19.1998										0.940059	1.05939	1.52681	1.22575	1.71976
																	163.334		27.9104										2.06294	0.967489	2.65085	1.20084	1.59141
																	45.2347		38.8451										4.9766	1.76882	0.889419	0.926849	0.870603
																	41.093		70.7698										1.39437	2.37852	1.64369	1.48321	1.33676
																	15.9328		51.2649										4.35377	1.21698	0.940409	1.78488	1.18516
																	38.2603		40.4677										1.40956	1.03237	1.48157	0.837149	1.07263
																	54.1132		40.0802										2.57301	1.68691	2.474	4.27933	1.88632
																	61.9428		28.702										2.78224	2.18646	2.5525	1.36993	1.0655
																	59.8962		41.9335										0.87029	3.95978	1.2141	1.49491	1.59911
																	56.4847		22.3951										1.02351	1.9631	0.876552	1.91455	1.21563
																	99.5918		62.0056										1.21137	0.900505	1.31163	0.842632	7.1657
																	52.2487		17.6991										1.20298	1.15363	1.1689	1.19517	0.920191
																	24.0656		26.4362										2.86403	3.32864	1.04633	0.798719	1.36928
																	48.658		16.358										1.13647	1.36162	1.63316	1.18562	1.52818
																	45.8704		36.3097										2.06738	4.56631	1.24972	2.23954	0.858132
																	81.9542		101.198										0.774835	1.87996	0.890272	2.07498	0.839814
																	34.4897		64.5719										1.57607	0.870427	1.63944	1.47523	2.47517
																	71.0469		19.1208										1.98836	1.45079	1.76114	1.77727	1.79604
																	293.705		52.8277										1.35658	0.950541	0.845555	2.6672	0.864305
																	107.37		46.4477										1.47505	0.990594	1.01723	1.04362	3.61571
																	18.6387		44.856										1.26341	1.43793	1.08779	1.88283	2.96912
																	29.8802		40.3195										1.20671	2.13176	1.89741	3.1246	0.936075
																	48.8155		39.6391										2.13116	1.10648	0.970011	1.8996	0.930145
																	67.543		34.4406										1.12726	1.03945	1.13836	1.32625	1.76792
																	94.3572		20.4299										1.79078	2.14923	1.11849	1.356	1.74489
																	35.6555		19.5046										2.10351	1.99462	2.8308	2.28419	2.50774
																	50.12		24.919										0.782564	5.17254	1.3801	2.12248	1.74387
																	35.1746		59.345										3.05059	5.18565	1.69286	1.23725	0.996826
																	41.1727		16.4416										3.97015	2.49498	0.910188	0.985322	0.962301
																	21.0298		31.9414										1.97694	1.17516	1.38048	1.15992	2.21627
																	54.0923		37.2286										0.825779	1.3009	1.53589	4.25498	4.59184
																	46.7316		53.7199										0.857802	1.31849	2.57323	2.42235	3.08757
																	98.54		76.7637										1.42647	1.31102	2.16548	1.0032	1.60416
																	18.2275		42.2858										2.32723	2.59811	0.913558	1.39525	2.63709
																	41.8149		25.177										2.7262	2.3442	1.54677	1.58853	2.70069
																	51.1086		25.2648										1.73513	2.06892	1.63129	0.865584	1.71406
																	34.6469		31.7209										4.00893	1.52372	1.36574	1.48909	0.903915
																	71.6008		44.8432										1.87089	1.98824	2.05189	2.54144	1.33427
																	36.6429		57.8499										2.52121	2.00108	1.72084	2.82209	0.923247
																	56.9444		15.5204										4.63274	2.4978	1.52626	1.38372	1.32596
																	21.542		13.1016										1.50815	0.991592	1.67985	1.8861	1.90205
																	82.6689		21.7322										1.7311	3.27128	3.87112	1.75176	3.73579
																	29.5305		57.1655										0.846472	3.66736	1.30797	1.68743	1.49985
																	36.467		43.4288										0.86521	1.19934	1.79882	1.53131	2.14125
																	34.5278		59.8447										0.769457	0.957489	2.30077	2.94307	6.47868
																	23.2142		40.4244										0.991049	1.41959	0.892869	1.61605	2.69721
																	75.7879		44.4698										1.48317	2.68882	1.59224	0.909936	2.62966
																	116.489		127.757										2.65511	0.932505	1.25283	1.6657	0.852526
																	52.3688		62.5867										1.3127	4.20089	2.20156	1.07318	2.63092
																	58.5772		31.2695										0.929796	1.10375	1.79319	2.38928	11.6968
																	40.7777		28.7757										1.27059	2.95916	0.874773	1.45875	2.07912
																	47.9268		145.719										1.6569	1.4827	1.55318	1.79693	1.02189
																	53.4367		73.5575										1.79257	1.78426	1.9908	2.2981	1.30248
																	42.0201		51.9355										2.13531	1.90498	0.942278	1.66695	2.68061
																	38.6928		13.3194										1.2585	1.68087	3.12368	1.68635	1.54618
																	84.8902		25.3063										2.50584	1.15044	1.13115	1.14534	0.877739
																	56.5765		79.8078										0.81753	1.68696	0.884144	1.47843	1.16244
																	51.4416		24.9894										0.977626	3.11033	0.849091	1.24012	1.13387
																	41.0726		44.2673										1.69163	2.04242	3.47738	2.09619	1.1213
																	32.944		53.3827										0.837361	1.147	3.68923	1.57998	1.13677
																	30.2137		47.0627										1.41091	1.2154	3.51774	2.70386	1.38029
																	30.3909		65.0733										1.8855	3.0959	2.58824	1.90428	1.10994
																	34.9292		26.8896										1.6675	1.24685	1.8875	0.964345	1.012
																	16.4666		62.3776										2.20807	3.83408	2.01328	1.00738	0.954021
																	99.128		28.4448										1.45169	1.06032	2.30442	0.830045	1.17155
																	32.7907		22.6568										1.34075	3.53332	2.68208	1.12068	0.951308
																	466.731		54.4388										0.887941	1.57352	1.30965	1.08164	0.971712
																	195.152		25.5654										2.8151	1.20092	1.02167	2.03817	1.32667
																	56.0804		17.6885										1.64493	1.25901	2.03358	2.28225	0.912223
																	59.6772		68.2034										1.3185	1.97376	1.12949	1.29433	2.21926
																	31.7971		15.1406										2.33063	2.45529	2.61419	1.52008	1.05972
																	31.7534		26.9973										1.14666	1.65621	1.49925	1.58217	0.902331
																	84.0741		39.7703										2.30343	2.43575	1.00119	1.34462	2.15659
																	40.3792		29.8097										1.52111	3.05978	2.30131	1.70597	1.08389
																	41.7914		42.4716										2.52589	2.52152	2.71094	1.85789	1.74276
																	45.6755		47.9644										0.797318	1.22611	1.35937	1.16291
																	51.9783		47.4608										1.91938	3.39429	0.940494	1.74787
																	67.0393		240.072										2.56311	1.92689	2.46328	1.56849
																	26.2084		32.0598										1.03021	0.912684	1.93853	1.38357
																	55.6937		29.7449										0.943299	1.72675	0.86558	0.90326
																	39.8955		31.9098										2.86663	2.01045	1.2178	2.1845
																	67.2976		35.5673										1.0909	1.65434	1.60641	0.979686
																	28.6744		74.1789										1.65112	1.34703	1.16954	0.959395
																	61.5615		29.1648										2.52686	0.855734	1.77945	2.05261
																	55.0486		42.0913										2.49318	2.30514	0.879791	0.963743
																	30.5511		37.9934										1.8523	2.18118	1.00852	2.12712
																	84.7551		33.3645										1.20009	1.55153	1.26781	2.15122
																	34.206		84.3991										1.73513	1.94775	1.78011	2.15947
																	30.9328		24.8737										1.143	3.29184	3.02824	1.82842
																	45.0678		32.4234										1.40788	1.27874	1.43889	0.851622
																	76.3008		39.0219										0.801894	1.75803	4.58512	2.05279
																	27.1419		22.5638										1.77043	2.7651	1.52405	1.62157
																	50.2758		38.585										0.909588	1.13378	1.25617	1.48344
																	51.454		92.7594										3.22939	1.02938	1.6946	1.22071
																	95.3964		40.0329										5.08641	3.48722	1.53253	1.47569
																	85.5142		31.6194										2.55236	2.14941	2.25162	2.25305
																	47.542		62.237										2.13302	1.65096	0.847065	2.23804
																	57.2014		42.3739										0.887776	1.56877	2.58613	1.42317
																	33.3595		27.3298										0.896653	1.39248	3.86795	1.67796
																	18.8415		22.8541										2.92799	0.891445	0.945251	2.63615
																	28.9943		37.855										2.45194	0.948271	3.04994	1.78802
																	49.6372		43.3983										1.72721	0.855187	1.09742	1.88054
																	68.7467		35.4881										2.1425	0.895919	2.57117	1.10574
																	52.5328		19.9096										3.04356	1.01757	1.50742	1.9317
																	83.5673		39.8766										1.49106	5.14089	1.88541	2.70698
																	29.4731		35.2739										0.84815	2.63611	2.72303	3.04781
																	29.7874		33.2008										0.863816	5.08651	1.12566	1.97357
																	17.7692		28.3933										2.12468	3.05261	4.76401	2.47113
																	50.2087		67.9401										0.777988	3.27591	1.35733	0.906979
																	58.2101		26.5188										1.14097	2.56749	3.20469	1.50337
																	66.2657		58.8722										0.777383	1.86937	1.54239	0.982522
																	52.3108		34.6814										1.80428	3.14364	2.23707	1.55834
																	35.4121		170.983										1.44413	2.15376	0.86106	1.54642
																	34.0474		47.3566										2.45742	0.929243	2.17287	1.55771
																	105.422		34.6322										1.10573	1.28243	2.3363	1.2256
																	46.111		63.2877										1.95583	1.29774	1.00675	2.06356
																	54.0929		36.4365										3.02782	1.58831	1.48405	1.43023
																	50.6804		44.5786										1.24842	2.57193	4.3427	0.81341
																	22.4376		46.3065										3.14391	2.04211	1.04986	1.97509
																	51.7954		39.5577										0.884833	1.78836	0.990797	1.72346
																	41.0647		73.1769										1.91357	2.15581	1.22155	1.21204
																	44.4096		39.455										1.18283	2.1157	1.97739	1.23146
																	19.8742		36.6392										3.01735	4.19191	1.49612	2.0274
																	18.7505		460.428										1.5919	2.65884	1.95666	2.20073
																	42.2925		62.0172										2.7185	1.6403	2.68197	0.974344
																	26.6883		16.5651										1.2127	0.965754	0.921627	1.33834
																	31.6256		858.326										2.12471	0.938245	2.30698	1.81107
																	66.0719		38.4188										2.37973	1.02298	3.26813	1.31188
																	43.4373		29.0644										0.832127	4.76127	1.43401	3.51374
																	19.9936		26.4372										1.28889	1.97867	1.03668	2.45881
																	29.4043		27.1018										1.82115	1.66533	1.41751	1.92435
																	33.5036		40.8026										0.815792	2.21454	0.880395	1.48777
																	44.2032		52.2538										1.71937	1.40961	1.23056	1.39018
																	90.3582		15.2096										0.984995	1.94366	1.00975	3.0078
																	60.2982		33.7613										1.92899	1.6773	1.4744	3.31089
																	56.931		29.7421										1.27087	3.09842	1.42441	3.4818
																	36.3507		47.0559										1.48245	0.996851	0.964488	4.02874
																	94.4064		21.4543										1.65144	2.57687	1.075	1.56667
																	61.8862		45.7239											2.73609	3.25409	3.24432
																	64.5929		16.386											2.59737	0.882902	2.91178
																	42.3409		18.1356											1.44504	1.28342	2.13571
																	59.2176		42.3901											1.33095	2.39275	3.03383
																	78.7446		41.6933											2.53524	0.903475	3.07697
																	63.4782		15.5045											4.03304	1.31661	1.90177
																	84.9635		46.6976											1.12064	1.32332	2.67905
																	29.9724		23.0262											8.80374	2.42889	1.72967
																	58.9121		32.2365											2.001	1.78151	3.63519
																	82.0734		45.2711											1.67447	1.15321	2.78805
																	39.7857		27.4813											4.15086	1.19625	2.00799
																	117.021		14.743											1.14779	0.943004	2.80245
																	53.6615		43.1212											4.40167	3.08679	7.9736
																	60.9083		48.3529											3.64341	1.81828	1.18878
																	67.342		33.9468											7.11124	1.18822	1.416
																	65.7923		16.2488											6.48115	0.997549	3.75698
																	26.1953		56.5402											3.7352	1.49929	0.862454
																	49.1215		23.5122											1.2565	1.44377	4.77369
																	35.008		60.2138											5.73209	1.919	3.55253
																	42.2729		37.1322											1.69334	1.90059	2.41732
																	53.1323		251.914											1.05802	1.81715	1.3215
																	30.191		98.5667											2.1597	1.13794	2.52343
																	75.5969		39.7698											2.65597	0.886249	2.03396
																	54.4901		37.8199											4.59693	1.37987	1.31307
																	48.4199		36.3368											2.45204	2.90625	0.926964
																	74.0388		136.969											1.00952	1.45595	0.990241
																	47.3581		59.5461											2.2334	2.03387	1.24816
																	62.5289		88.6848											2.52295	2.1254	1.84428
																	28.059		74.4431											1.85827	2.72453	2.11864
																	20.0101		66.6226											1.18492	2.33093	3.35852
																	442.433		47.7302											1.7798	2.21597	2.03956
																	173.858		100.45											1.76742	2.34617	1.1195
																	96.4173		780.112											0.892783	1.22088	2.15707
																	61.4792		310.379											1.61232	1.12615	1.10999
																	57.2791		29.4393											4.66916	1.18382	1.77731
																	75.5744		53.9239											1.88026	1.05409	2.48833
																	85.9747		58.8852											1.96554	2.72527	0.988437
																	59.8994		52.063											0.875225	0.975919	1.15623
																	32.0881		68.0502											1.37871	0.88893	1.89237
																	27.1983		25.3023											0.87962		1.53003
																	35.0522		619.786											0.827821		1.97291
																	19.9536		233.735											1.13129		3.25215
																	93.361		37.8154											1.1113		1.24007
																	95.1644		71.5317											0.876599		0.951767
																	43.313		77.1154											0.810922		1.49213
																	79.5145		61.6365											6.94119		4.31535
																	24.336		38.9249											0.978717		3.47479
																	80.8552		86.0415											1.35713		3.12098
																	33.1382		60.5758											0.87759		2.19568
																	61.2633		23.6199											1.4483		3.16938
																	15.9412		58.7552											1.08857		3.3511
																	31.577		82.49											1.28433		1.89138
																	52.0016		34.6651											1.85701		4.18902
																	24.5619		61.6998											2.37663		1.06384
																	123.534		22.4745											1.00178		2.61624
																	34.7117		23.1608											1.14727		1.50743
																	29.0995		67.1096											1.15509		0.80724
																	40.076		36.4095											1.45585		1.22834
																	24.7685		45.4667											2.4762		3.12798
																	45.358		27.8925											1.2173		3.34832
																	63.6184		28.8871											0.860363		2.31397
																	83.5004		33.5334											1.19646		2.6039
																	33.4468		31.5442											1.4619		3.89234
																	71.63		30.8018											1.3102		2.28829
																	77.3523		15.6138											1.11405		3.7381
																	47.9918		20.8137											1.17938		2.27148
																	67.3059		41.0859											1.42611		1.71417
																	28.4849		150.117											1.3289		3.79914
																	46.6383		15.8414											0.97904		1.15509
																	44.271		41.5019											1.55576		1.63577
																	50.4593		70.1114											1.43053		2.33617
																	19.0793		26.9511											0.966827		1.64782
																	55.923		21.3182											8.27437		2.2711
																	63.208		85.975											1.37423		1.00332
																	40.6591		25.7338											1.04713		2.78979
																	46.8279		65.1081											1.03002		2.14254
																	90.8538		38.8658											1.13919		3.12411
																	80.5584		22.1527											2.13381		4.41435
																	79.9432		32.2622											0.89078		3.19575
																	14.6906		50.6278											1.34932		3.79632
																	38.0548		30.3508											1.28467		4.51849
																	68.8187		13.0151											1.9275		1.05449
																	63.2716		55.7932											0.853393		2.81548
																	41.1452		50.1797											1.05636		1.29274
																	55.8726		32.9926											1.11491		1.08267
																	45.5916		17.5572											1.39685		1.47052
																	25.3413		47.7139											0.967736		2.0319
																	24.5734		47.942											2.15073		1.77285
																	79.1332		42.1733											1.1483		1.70788
																	16.2669		70.1027											1.81811		1.40247
																	13.7449		35.1996											1.33125		3.30813
																	46.9364		31.552											0.856675		1.38737
																	26.539		57.0735											0.995032		2.45111
																	74.1409		74.7379											1.64023		4.14921
																	32.1572		264.194											1.557		1.2426
																	25.8651		48.7582											1.05447		2.76211
																	28.2449		57.1961											1.9695		1.07129
																	28.4487		59.6831											0.953863		2.07877
																	26.5022		33.1266											0.986789		2.1928
																	37.3879		71.0262											1.20661		0.912696
																	87.6946		62.7863											1.10517		1.64899
																	37.9842		51.71											1.59376		3.11917
																	48.8542		40.0347											4.09852		3.1286
																	59.6295													1.65446		3.24311
																	44.5336													3.14376		2.88456
																	27.7142													4.47116		1.7847
																	160.692													1.7335		2.63719
																	59.6175													1.76624		1.78065
																	53.0982													1.16523		2.15361
																	35.3815													6.12699		0.979329
																	112.482													1.805		3.82325
																	77.5408													0.913658		2.5017
																	37.6373													1.73055		3.1201
																	69.5387													1.10745		1.7617
																	41.2846													3.12544		0.799252
																	128.295													1.70766		1.84288
																	51.6801													1.16268		1.94545
																	35.7588													2.10875		2.13426
																	44.0211													2.28455		2.46145
																	55.5855													2.72512		2.26537
																	49.95													1.10996		1.47319
																	29.2521													2.48161		3.2673
																	68.8959													1.7079		2.03759
																	59.5183													2.08248		2.70285
																	29.903													0.850211		2.30953
																	47.4043													6.52907		2.75328
																	69.9555													2.3745		4.32261
																	18.2819													1.87243		3.11593
																	80.1952													1.55954		3.59824
																	23.8947													2.37633		4.02576
																	67.0911													1.3339		2.63749
																	73.0857													1.93462		1.09281
																	84.2067													2.79263		1.66088
																	25.0663													1.75563		2.25123
																	92.113													3.25291		2.78712
																	93.675													1.8121		2.90415
																	48.1498													1.60377		1.07995
																	27.7122													3.18428		2.69567
																	16.6418													1.25944		1.65973
																	35.9532													2.50128		2.15069
																	22.2598													1.60355		2.23802
																	59.7715													2.24653		1.49801
																	57.3264													3.02687		2.78171
																	21.4744													2.1089		2.55771
																	19.1701													0.8736		1.95901
																	80.3813													3.81363		2.09811
																	58.4242													1.93071		1.99981
																	16.9808													3.37003		2.93609
																	70.5434													1.76268		1.97228
																	66.1636													1.04985		1.60252
																	43.81													1.79128		2.49109
																	30.3652													1.28265		4.52794
																	74.1913													3.28361		2.05737
																	30.7732													3.6526		1.57916
																	24.7365													4.78118		0.991019
																	54.0046													0.971315		3.02824
																	23.4205													5.14403		1.33531
																	36.5863													1.42298		2.74357
																	31.9889													3.15805		2.46815
																	49.3459													1.46721		2.40781
																	58.0039													1.51663		2.88407
																	25.6644													3.60011		2.04952
																	69.2369													1.19888		2.2531
																	39.2507													5.15747		1.06112
																	25.1873													3.00903		2.40576
																	28.9853													1.75116		1.91718
																	13.5052													3.14006		3.73989
																	18.3642													2.39457		2.55246
																	38.766													4.64352		2.44024
																														2.08461		0.914615
																														3.36484		1.87185
																														1.07663		1.97344
																														0.840077		1.45438
																														5.0712		1.4987
																														3.46838		1.04425
																														4.52538		1.01531
																														3.85488		1.40389
																														2.66969		3.29413
																														1.84533		3.21829
																														2.30159		2.01384
																														1.87779		3.23728
																														5.01704		1.93966
																														2.75465		1.41675
																														1.54906		2.08484
																														1.84925		1.4429
																														3.31387		0.986115
																														1.3097		2.44762
																														0.938523		2.52178
																														3.54974		2.03957
																														0.941462		3.61715
																														3.65112		1.44781
																														1.87922		2.06518
																														3.89922		2.5361
																														1.85895		2.70555
																														2.26864		4.50229
																														1.16454		3.14013
																														4.75066		1.83583
																														4.01354		2.05917
																														1.19057		1.46085
																														2.29463		0.875866
																														2.87233		1.52577
																														3.78101		1.35078
																														1.30367		0.882175
																														3.15603		1.18355
																														4.44749		1.86228
																														1.21348		1.31918
																														4.76388		3.13018
																														4.5617		1.95021
																														0.810655		2.23567
																														1.06838		2.99654
																														0.823267		4.14075
																														1.16247		2.45629
																														2.33082		1.00205
																														1.38676		1.64983
																														1.04912		1.58307
																														1.38899		2.64362
																														3.33595		1.63989
																														1.19103		1.41469
																														2.02262		0.806156
																														1.41084		1.4971
																														3.39652		3.86592
																														1.8003		1.77495
																														1.2996		4.17859
																														1.06075		2.71738
																														3.43016		0.980474
																														2.78378		1.50108
																														1.38599		2.63188
																														1.75327		3.03345
																														2.53527		3.11545
																														1.66136		1.89532
																														1.76167		2.64324
																														0.860695		3.31922
																														1.35923		1.48579
																														1.80196		4.10331
																														2.27322		3.20303
																														1.29442		1.66124
																														0.989977		1.87247
																														1.45084		0.98626
																														1.34948		1.39701
																														1.76883		2.90839
																														1.53157		0.901325
																														1.36506		1.86415
																														1.48602		2.23426
																														1.03874		2.83048
																														2.50516		1.43417
																														1.65067		2.09827
																														1.45148		1.8635
																														2.02089		1.50846
																														1.23691		4.08982
																														2.04603		2.99644
																														1.04492		1.33335
																														0.810655		3.11852
																														1.93617		1.93619
																														1.81412		0.842631
																														3.38254		1.48911
																														1.10176		2.15903
																														2.48587		2.34774
																														2.04819		1.77091
																														1.01237		2.66933
																														2.25428		3.86159
																														0.981979		0.902098
																														2.20635		2.01978
																														1.31967		3.48542
																														1.88455		1.84642
																														1.08044		2.06762
																														2.32278		1.68815
																														1.0158		2.83666
																														1.22861		2.345
																														0.935134		1.37298
																														1.54413		2.22042
																														1.54551		1.86376
																														1.25233		1.72152
																														1.96798		0.81472
																														2.00811		1.78764
																														1.73289		3.00737
																														1.0777		2.92082
																														1.02453		1.3718
																														2.60499		1.07435
																														1.88791		1.14076
																														1.01091		1.22212
																														1.72348		2.98964
																														1.16409		3.00641
																														2.76167		4.33026
																														1.42899		1.65423
																														2.11353		0.987977
																														1.44298		2.17936
																														0.831739		1.98009
																														2.41375		1.96751
																														1.32153		3.51404
																														1.37892		4.72883
																														2.12549		2.15415
																														1.29835		2.6592
																														0.981551		2.51857
																														2.29051		2.18491
																														2.18188		2.38381
																														1.84613		1.16293
																														1.12951		3.46545
																														1.9132		1.21873
																														2.56169		1.4178
																														2.23927		1.26462
																														1.34585		1.66196
																														2.94498		1.59655
																														1.31187		2.89888
																														1.62295		1.17424
																														1.36996		1.41772
																														2.19013		1.69898
																														1.98024		0.800852
																														1.42467		4.33115
																														1.10397		2.26514
																														2.31196		1.38155
																														1.28867		3.15119
																														1.12945		2.88412
																														4.27732		2.57917
																														1.71925		1.59803
																														1.04694		1.62146
																														1.46791		2.16661
																														1.23468		2.28424
																														1.72559		3.23238
																														1.15138		1.07744
																														2.30484		1.79806
																														0.894768		3.75974
																														1.84593		0.860339
																														1.4495		1.31251
																														2.04088		3.60405
																														2.61442		4.43719
																														10.0731		4.3169
																														1.50343		2.30059
																														1.34647		3.82841
																														1.54166		4.23297
																														1.02603		1.60602
																														2.08174		0.931428
																														2.99461		0.892493
																														1.56749		1.78654
																														1.14019		2.68496
																														1.61754		2.28505
																														1.9547		0.870697
																														1.77698		0.798189
																														0.820558		1.65938
																														2.17399		4.20742
																														0.844333		3.5149
																														1.73239		0.843322
																														0.916084		5.21392
																														1.05495		2.30943
																														1.91291		1.45986
																														1.86525		3.13235
																														3.52834		4.41322
																														1.52525		3.2679
																														1.82369		2.69687
																														4.13017		3.50391
																														5.10877		3.87979
																														2.39179		6.38359
																														3.26173		2.69052
																														1.82961		0.863358
																														0.866458		1.33041
																														2.14487		2.19452
																														4.04511		3.24959
																														1.58098		2.5711
																														1.67684		1.5969
																														2.06094		0.903104
																														1.15751		1.32997
																														1.44254		1.16949
																														2.62874		1.05582
																														5.0971		0.868264
																														1.97558		1.62769
																														2.19376		1.27847
																														2.08476		2.28533
																														4.21142		1.07938
																														4.24871		1.73843
																														1.84115		1.99221
																														0.809595		0.813231
																														2.33105		3.64427
																														3.00953		2.58204
																														1.2315		1.10203
																														1.49423		1.6666
																														0.92476		1.3284
																														0.815882		1.42574
																														1.55987		3.53058
																														2.25622		1.53952
																														1.88694		3.50785
																														4.10166		1.89554
																														4.15431		3.75191
																														2.263		4.3984
																														4.86681		1.62709
																														1.13471		2.42579
																														2.1851		5.73271
																														1.46685		5.11401
																														4.59865		1.84413
																														3.69132		0.929835
																														2.30933		3.62652
																														5.42356		4.41716
																														2.01497		2.64215
																														1.62588		2.79135
																														1.73527		0.922531
																														2.17661		7.68312
																														3.70587		4.60156
																														1.0844		4.29366
																														1.28764		1.65272
																														1.59551		4.33064
																														2.50069		3.56383
																														6.14585		2.05582
																														1.40395		3.49
																														1.74478		2.39289
																														3.32849		3.46676
																														4.01109		1.01471
																														1.16237		2.40784
																														3.41469		1.32765
																														4.57461		3.07368
																														2.62067		1.66408
																														3.28798		2.02439
																														2.74462		1.11345
																														4.17298		2.06395
																														1.76967		1.72697
																														3.98875		2.53866
																														3.5685		1.49078
																														0.875986		1.64447
																														3.12691		2.36576
																														4.79687		3.10767
																														3.95017		2.16248
																														1.07536		2.32425
																														1.49227		1.25169
																														1.63725		1.02012
																														2.08096		1.95806
																														0.843674		2.66894
																														3.49242		1.40178
																														2.69249		2.65366
																														3.82414		1.02337
																														1.41607		6.52506
																														1.23078		1.25239
																														1.1451		2.89946
																														1.13055		1.76258
																														2.40435		1.10451
																														4.7042		2.43021
																														5.60067		1.54616
																														1.82895		0.822906
																														1.48326		3.9817
																														1.87239		2.26859
																														8.5141		2.1897
																														1.01326		3.8341
																														0.840456		1.42625
																														3.14166		2.54805
																														2.38194		1.37686
																														0.960474		1.56134
																														0.829127		0.914258
																														2.50082		1.34593
																														4.77938		1.01087
																														1.65482		1.11522
																														1.06885		3.01762
																														2.61132		2.34538
																														1.68586		4.3405
																														2.15501		1.22359
																														2.81651		0.913888
																														1.07552		0.981464
																														2.77672		1.50542
																														3.67338		2.0015
																														2.70516		2.4135
																														1.31851		2.63859
																														2.56367		1.17833
																														6.62837		0.860253
																														1.1674		2.66776
																														1.06532		0.85568
																														2.71178		1.38658
																														3.38009		1.62917
																														5.3988		1.07722
																														3.28484		6.28222
																														1.5113		2.66655
																														2.22346		4.12786
																														3.99142		2.93989
																														3.22968		2.44498
																														2.87127		3.17592
																														4.56176		1.15375
																														1.35352		1.49988
																														1.73856		5.52622
																														1.23525		1.92161
																														1.25457		2.71931
																														3.65634		2.01294
																														1.87684		0.943132
																														2.73031		2.69242
																														1.56654		4.68523
																														3.04825		1.16466
																														1.24596		1.06561
																														2.35758		3.02132
																														0.83868		1.54885
																														5.65757		2.20071
																														1.38188		3.4427
																														3.14838		2.81951
																														2.46108		2.55136
																														1.79695		1.49288
																														1.60302		2.78833
																														1.86453		5.34048
																														2.15771		3.08979
																														3.15132		0.946353
																														4.17239		1.57255
																														2.32986		2.00813
																														2.23628		2.34903
																														2.2194		4.33663
																														1.02987		2.66915
																														2.10977		2.15191
																														2.67444		1.14746
																														4.36642		3.88611
																														2.3736		2.41183
																														1.33419		1.59181
																														2.41038		1.09628
																														1.75961		6.27644
																														1.67209		1.24036
																														3.61662		0.86843
																														3.03341		1.96468
																														2.46392		2.68157
																														0.83719		0.872138
																														3.66321		3.71974
																														2.0374		4.42827
																														2.85425		2.60063
																														4.80741		2.82284
																														2.23704		3.64162
																														4.34267		0.836245
																														1.30806		1.26157
																														3.37168		3.12614
																														3.75756		1.90114
																														2.18355		2.68131
																														5.20562		0.895386
																														0.912332		1.94583
																														4.12061		3.45368
																														1.35722		2.92775
																														2.76454		1.6354
																														1.19334		1.78102
																														3.34444		1.42797
																														4.47902		1.63503
																														3.12278		2.46456
																														5.9649		2.81244
																														4.06272		0.863278
																														3.07339		1.39333
																														7.76645		2.21567
																														3.10091		2.95601
																														3.24761		3.2802
																														1.75944		1.66622
																														3.09639		2.17807
																														2.53309		2.39275
																														1.29169		2.29941
																														1.32435		2.53221
																														1.73497		3.19166
																														1.44201		1.40391
																														2.33931		2.30957
																														5.94755		1.66037
																														5.05531		0.86178
																														1.8209		2.33814
																														2.35296		0.947793
																														2.56771		1.40021
																														3.10661		3.67725
																														1.10146		3.92364
																														0.969329		3.83416
																														7.78528		1.59722
																														1.49705		2.75755
																														2.90575		2.78995
																														5.6325		2.44235
																														2.32654		1.01969
																														1.1421		1.86141
																														2.82021		2.82911
																														2.11016		1.4979
																														1.42281		2.13068
																														0.858921		2.76181
																														2.76596		1.02059
																														3.00426		1.90969
																														4.81376		1.182
																														3.34567		3.08962
																														3.55223		1.29719
																														3.93036		2.96134
																														2.17432		1.21693
																														0.854509		2.43098
																														4.46422		2.90854
																														2.28714		2.59988
																														5.33679		2.98238
																														4.0747		1.26944
																														1.35794		3.38666
																														3.77121		2.45168
																														3.81831		0.826562
																														1.0356		4.0784
																														1.47834		0.905509
																														4.49392		1.54573
																														3.29566		2.67185
																														2.81016		3.54421
																														1.46424		2.44979
																														3.84829		1.22239
																														3.85001		1.26301
																														2.58701		4.42822
																														5.65989		3.28874
																														2.39654		4.21595
																														4.6815		2.02718
																														2.20959		6.79698
																														3.0863		3.60124
																														3.60197		1.27916
																														4.41956		1.89876
																														2.15184		3.93882
																														0.892501		3.46812
																														1.53857		3.75573
																														1.2104		2.80274
																														2.40479		2.65394
																														3.93001		3.45461
																														1.40895		1.17296
																														5.40728		2.11386
																														1.14808		1.70193
																														2.01937		2.28557
																														2.67615		2.63273
																														5.12069		3.35143
																														3.04918		2.69293
																														1.05461		0.820216
																														3.08985		2.44449
																														1.6771		2.82449
																														1.39495		2.26535
																														3.92647		1.69848
																														4.6998		2.89205
																														1.21022		3.56338
																														2.24182		1.60669
																														1.21914		2.19929
																														6.57494		2.67181
																														2.76145		2.06204
																														1.60831		3.08234
																														2.56176		2.50408
																														1.44232		2.77289
																														1.90223		3.22319
																														2.89015		5.5764
																														2.89769		6.16757
																														3.40531		1.16293
																														2.53939		1.25341
																														1.85684		3.6051
																														1.35774		1.1646
																														2.2024		2.57631
																														2.05288		0.957096
																														3.8702		2.52562
																														4.80365		1.28904
																														3.46468		1.27913
																														1.84041		1.47211
																														4.31245		3.00779
																														1.21991		3.52541
																														1.98301		3.42848
																														2.07016		2.35907
																														3.22337		1.6654
																														3.36175		3.60241
																														2.5798		2.62878
																														3.4002		1.75922
																														2.77395		2.06126
																														1.92602		2.18527
																														2.83101		2.82071
																														2.85899		4.50046
																														1.03237		3.11673
																														3.85506		3.77168
																														2.35184		2.13538
																														2.64345		3.007
																														1.9821		6.59291
																														4.11982		1.53986
																														2.58858		2.23453
																														2.91502		1.90534
																														2.92408		2.93092
																														1.78059		6.63741
																														2.57482		0.887387
																														2.79209		3.36352
																														2.53789		5.81918
																														2.64807		1.91726
																														3.11106		0.929494
																														1.68505		2.68203
																														4.10227		4.12679
																														3.13527		6.30133
																														1.58259		4.29628
																														4.84728		3.10569
																														1.24818		1.21593
																														1.83742		4.01635
																														4.33325		5.35202
																														3.02731		2.77738
																														2.34116		1.21896
																														1.85909		2.52038
																														2.38095		2.82881
																														1.37434		3.80476
																														3.45697		4.29016
																														1.87977		3.32587
																														0.918587		5.3523
																														4.52521		1.9048
																														2.62115		1.26509
																														1.02107		2.21342
																														0.805806		2.28662
																														3.99881		4.19988
																														0.829577		2.13792
																														1.93361		4.95476
																														5.09868		2.02407
																														2.28429		3.12079
																														2.52339		1.42997
																														2.94109		1.18679
																														1.30044		2.87026
																														3.21027		4.44516
																														1.87916		3.52502
																														3.48294		1.52781
																														2.30271		2.70995
																														2.68519		1.07652
																														2.87393		1.51956
																														0.825825		1.63003
																														3.86103		4.89718
																														2.34609		2.96819
																														2.57741		2.48732
																														1.39133		2.9301
																														2.78434		2.22953
																														1.77663		2.6236
																														1.71998		1.56007
																														1.16285		2.63695
																														2.5905		2.20049
																														2.78074		1.81102
																														1.70365		3.0967
																														3.10983		3.79737
																														1.52025		2.78682
																														3.3558		4.70519
																														2.43087		2.49988
																														2.96745		4.62825
																														1.75659		1.69776
																														3.44855		3.66041
																														1.23408		1.36855
																														0.840886		3.73293
																														2.05667		2.21198
																														1.08659		2.03943
																														1.37164		2.23206
																														2.23098		2.45666
																														2.16517		2.57908
																														1.67237		3.44961
																														2.74855		1.21591
																														1.37948		2.69375
																														2.19537		3.76653
																														2.10769		3.75014
																														1.35713		1.28203
																														1.9788		3.65717
																														0.943527		2.59899
																														1.12221		1.88803
																														1.17902		4.00399
																														1.45667		4.69162
																														1.24957		4.16287
																														2.20987		3.9078
																														2.1638		2.17002
																														1.02798		1.29093
																														0.873088		2.41442
																														2.20869		1.04504
																														1.39814		3.83356
																														0.948264		2.18691
																														1.47191		1.16219
																														1.38309		3.46049
																														1.87954		1.42849
																														2.11437		2.81827
																														1.75116		2.59604
																														2.24252		1.3144
																														2.41665		2.88634
																														1.53197		3.09598
																														0.805906		3.26171
																														0.876537		0.823225
																														2.21865		2.44968
																														1.13093		1.1339
																														2.081		1.75234
																														2.34854		0.835901
																														1.63657		4.95437
																														0.993805		2.04517
																														1.07969		1.39906
																														1.38383		3.98834
																														1.43692		2.19786
																														1.56745		3.00296
																														0.899958		3.32302
																														2.49629		4.58615
																														1.43309		3.08628
																														1.95233		2.38732
																														0.859931		1.06947
																														1.8018		1.07756
																														0.816114		1.44973
																														1.98472		1.42407
																														2.99569		3.18684
																														2.32979		2.45328
																														1.11233		3.8864
																														2.06082		1.77933
																														1.96866		3.84136
																														1.19374		2.56531
																														0.913693		0.814717
																														1.49967		2.38613
																														1.27202		1.13713
																														2.29085		1.26494
																														1.58695		2.2594
																														2.41185		2.44656
																														1.68053		0.81136
																														3.56195		1.09095
																														2.33064		2.76911
																														1.64562		1.82574
																														0.984299		4.80558
																														2.39452		0.908431
																														2.21109		1.90675
																														0.842844		1.36987
																														4.81902		1.51795
																														2.88374		1.11506
																														2.41264		3.05437
																														1.9088		3.00889
																														2.39735		4.71202
																														1.42116		3.56571
																														1.31704		2.67384
																														0.851054		1.14265
																														2.40484		2.97057
																														0.851976		4.67057
																														2.12082		4.1198
																														3.76275		1.80947
																														3.51117		1.00555
																														1.67636		1.13944
																														1.80903		3.69024
																														1.14058		3.29053
																														1.98853		1.25134
																														4.64211		2.2432
																														2.07194		3.01933
																														3.09906		2.83051
																														3.78853		5.60701
																														2.38903		1.84684
																														1.71057		3.43516
																														4.70251		2.33568
																														4.40468		2.31745
																														3.3131		2.3167
																														1.52951		1.25951
																														2.6287		0.910055
																														4.17518		0.831086
																														4.82634		8.51133
																														1.03417		3.36429
																														1.08209		3.0267
																														2.78685		1.75928
																														2.41359		2.92118
																														4.13964		0.806579
																														4.25727		2.51506
																														3.30669		1.8034
																														1.84281		2.09318
																														3.7169		2.41099
																														2.49753		2.75542
																														0.962776		2.17625
																														4.48677		3.09571
																														1.86714		1.82704
																														1.88215		0.926874
																														3.88199		3.49052
																														3.32859		3.38025
																														3.69219		3.84211
																														2.37402		0.998244
																														2.41864		2.60614
																														4.37462		0.956961
																														1.84891		1.38247
																														1.8556		3.34824
																														4.05107		2.28684
																														3.30068		1.57304
																														2.47505		3.18841
																														0.958144		0.961091
																														4.32834		1.37901
																														3.64091		3.18425
																														2.32876		3.40604
																														2.30827		2.95311
																														4.29233		1.06741
																														0.967661		0.818058
																														5.07524		1.72984
																														0.824734		2.91958
																														2.39063		1.35557
																														3.18172		2.7191
																														2.2959		1.54871
																														4.50723		3.83928
																														2.33796		2.07832
																														2.73238		1.97891
																														2.85993		1.50368
																														0.822803		2.00671
																														2.30809		2.39396
																														1.94519		2.75359
																														1.1315		1.26729
																														0.99497		2.93421
																														3.47415		1.0073
																														1.01451		3.66775
																														3.61206		2.86598
																														1.1623		2.0264
																														3.05612		2.41722
																														3.75722		2.11535
																														2.66433		1.2725
																														2.40763		0.992921
																														5.11315		3.48175
																														2.1079		2.90575
																														1.82816		2.44352
																														3.13535		1.85248
																														3.25351		1.36093
																														1.72002		2.13844
																														3.41397		1.49369
																														3.51633		1.44242
																														2.06208		0.978727
																														2.2144		1.42379
																														4.14171		1.42183
																														4.6128		1.65708
																														1.52861		1.05904
																														0.81521		1.58616
																														3.40319		4.58522
																														3.96259		1.46652
																														1.67747		1.06496
																														2.96882		3.69144
																														0.890095		1.50684
																														2.20493		1.64815
																														1.97562		2.03308
																														3.63746		2.90608
																														1.44721		1.50463
																														1.39022		2.84705
																														3.06703		3.29821
																														3.79895		2.25964
																														4.18017		0.965204
																														0.989314		1.11592
																														0.904277		4.75286
																														4.51964		1.55806
																														1.55585		2.73948
																														2.45503		2.32212
																														2.22937		0.8208
																														3.77193		1.22347
																														1.75852		0.959814
																														1.63837		3.93054
																														3.11283		3.88062
																														4.81811		2.97989
																														1.36317		1.56614
																														3.18218		2.45712
																														4.71381		1.40728
																														1.88765		2.10295
																														1.67436		2.87181
																														2.66252		3.68135
																														4.57258		2.7068
																														1.88233		2.63098
																														0.862547		2.07102
																														1.95929		1.03845
																														3.4666		2.34314
																														1.08619		0.985663
																														1.70064		2.78269
																														2.17648		0.951731
																														1.58428		2.43363
																														1.2011		1.30336
																														0.983728		1.86255
																														0.999809		0.983686
																														2.56265		2.49218
																														1.32913		1.43623
																														1.76723		1.61304
																														1.46692		1.73058
																														1.84729		2.08815
																														2.05002		1.50177
																														2.078		2.66519
																														4.10159		2.23998
																														2.44071		0.95754
																														3.18041		2.32669
																														2.60668		1.29209
																														2.60844		1.59447
																														1.30953		1.16808
																														4.39979		3.84605
																														3.29778		1.97772
																														2.4186		2.52668
																														2.49415		1.24632
																														1.77208		1.61858
																														3.10353		0.977964
																														1.48262		3.37253
																														4.75823		3.04775
																														2.14525		2.48535
																														1.26178		0.818782
																														3.50509		1.01891
																														5.25315		0.840142
																														3.36905		0.828895
																														5.2541		0.958037
																														2.66135		2.22363
																														2.36518		3.94094
																														6.30136		2.86969
																														3.49434		2.76862
																														6.1413		1.11535
																														7.45118		2.4109
																														4.97798		3.78921
																														5.88054		3.07023
																														3.7616		1.34498
																														3.84089		1.44406
																														1.61227		4.62283
																														2.28106		1.74949
																														2.96307		2.84299
																														3.20837		1.0971
																														2.84149		1.74149
																														3.44563		1.55288
																														2.83678		1.44501
																														1.38872		1.2116
																														4.71011		2.61791
																														3.4626		1.55032
																														2.64087		3.39178
																														2.45586		2.55087
																														4.89176		0.805183
																														1.28333		1.52671
																														6.18265		2.72166
																														3.67557		2.30368
																														2.15538		1.97039
																														5.14716		4.34936
																														0.840714		0.99582
																														2.12243		7.17133
																														5.42943		3.57979
																														2.56331		2.95299
																														1.48396		2.29826
																														3.50935		1.51306
																														2.54571		4.34979
																														1.44653		3.80502
																														3.69488		3.7573
																														1.24649		2.25389
																														3.27455		3.33701
																														4.44545		1.33052
																														2.95118		3.45337
																														2.67121		3.37875
																														5.07594		3.24423
																														2.25107		0.96164
																														2.59949		1.95411
																														1.51068		2.59615
																														3.94166		3.59242
																														2.22703		1.7148
																														2.63606		4.50662
																														2.41661		0.887639
																														3.30775		1.62722
																														4.09506		0.987933
																														3.44918		1.15268
																														1.84699		1.26752
																														2.55055		1.37818
																														4.29254		1.47508
																														5.81344		1.95587
																														1.38493		1.33895
																														4.28311		0.823603
																														2.87574		1.41596
																														2.41857		1.16237
																														3.06426		1.18097
																														0.804619		1.24456
																														5.21777		1.09077
																														1.03068		0.899652
																														1.23857		2.27082
																														0.984521		1.0355
																														2.56408		1.44972
																														1.46775		1.63945
																														1.02192		0.815758
																														1.66248		1.68927
																														1.69871		1.25718
																														2.83711		1.48538
																														5.47637		1.35974
																														3.92926		1.25231
																														2.33896		1.05626
																														2.15291		1.03757
																														1.55139		1.34566
																														4.8077		0.809633
																														4.38011		1.15815
																														3.76358		2.35216
																														3.41129		1.51328
																														3.9814		1.30871
																														2.84498		1.50981
																														3.12011		0.999451
																														4.3761		0.841487
																														4.73318		3.85772
																														4.26183		2.58765
																														4.052		3.72167
																														1.49411		0.989006
																														6.1562		1.14771
																														3.50424		1.55236
																														4.81775		2.86154
																														2.31026		2.36368
																														2.55792		2.46147
																														4.79232		1.75764
																														2.65444		1.30463
																														3.2675		0.875197
																														0.832891		1.44418
																														2.53267		1.91441
																														1.846		2.61207
																														1.58931		3.02655
																														6.41104		1.2133
																														5.33696		1.75115
																														4.5084		0.834041
																														3.39525		1.9352
																														1.85964		2.89277
																														1.76857		1.37736
																														1.97823		1.17815
																														0.818487		3.44981
																														4.59504		2.11908
																														1.71908		1.12872
																														1.65575		1.27373
																														4.11916		2.89314
																														1.02538		1.91726
																														2.50318		3.46086
																														3.9305		1.15056
																														3.07331		2.42383
																														1.72134		1.93734
																														1.9163		2.69565
																														2.11656		3.57883
																														3.84954		1.28185
																														0.88232		1.04443
[truncated: 524 more rows]

## Sheet: Fig. 6
b							c
8x mutant			8x miR-21				0 min		30 min		60 min
0 min	30 min	60 min	0 min	30 min	60 min		8x mutant	8x miR-21	8x mutant	8x miR-21	8x mutant	8x miR-21
-1.47531	-0.404571	0.18799	-0.58682	-0.632874	0.234083		-0.973481	0.902533	-0.683351	-1.77924	0.203483	-1.92216
-0.358432	-0.314125	0.291046	-1.06169	-0.306707	-0.268845		0.864189	-0.987094	-0.817521	-0.04884	-0.663121	-2.55225
-1.09364	-0.434087	0.811152	-1.06564	-0.124939	0.154902		0.259403	-0.866312	0.248823	-0.970205	-0.0634555	-1.40997
-0.359361	-0.354058	0.430125	-0.0854302	-0.296576	0		1.91781	0.55008	-0.307889	-0.553125	0.205775	0.0213506
-1.74819	-0.548185	0.46584	-0.619789	0.109144	-0.09691		-2.72578	0.62047	-0.747733	0.558724	0.0493125	-2.72218
-1.49301	0.174104	0.778151	-0.740363	0.13708	0.419129		-0.356002	1.19943	1.09233	0.0771764	-0.548064	-2.19096
-0.871049	0.0901766	0.255273	-0.394935	-0.361728	-0.126982		0.141275	0.284679	-1.33002	-1.3805	-0.251082	-0.874417
-0.922745	0.139179	0.650665	-1.31008	-0.0546691	0.0669468		0.768027	-1.01669	1.60123	-0.0471982	-0.471048	-1.07932
-0.995635	0.237837	0.477121	-0.633703	-0.648803	0.221849		-0.678188	2.32427	1.24446	-1.79947	-0.522679	-1.35542
-0.826549	-0.373225	0.385351	-0.982594	-0.189722	-0.745482		0.339948	-0.282293	-0.121265	0.851161	-1.16523	-2.71945
-1.03181	-0.254378	0.353736	-0.492361	-0.0474246	0.184524		0.181113	1.46435	0.131714	0.131943	-0.592894	-1.47291
-0.881495	-0.241095	0.850702	-0.832921	-0.0483047	0.30103		-0.176388	1.36912	0.262267	0.0885316	0.649382	-2.13861
-0.760777	-0.484229	0.643453	-0.944862	-0.535113	-0.427147		-0.520886	-0.151578	-0.0517235	0.191789	-1.09674	-1.41502
-1.5175	-0.60592	0.15261	-0.39794	-0.564271	0.0413927		-0.061066	1.17102	-1.07188	-1.81283	-0.387545	-2.89569
-0.787106	-0.437868	-0.199572	-1.08318	0.132626	0.111974		0.79774	0.688157	-1.44927	0.470368	-0.875573	-0.788427
-0.753328	-0.448832	0.358069	-0.866367	-0.553961	-0.159153		-0.724359	0.333269	-1.26964	-1.5639	-0.93706	-2.04047
-1.13403	0.00959806	0.439333	-0.542474	-0.269772	0.0248236		-0.793874	1.07298	1.36431	-0.354564	-1.19861	-1.91405
-0.939135	-0.613341	0.826615	-1.09635	-0.30103	0.477121		0.529095	0.177205	-1.14987	-0.0642064	0.888599	-1.29934
-1.21181	-0.483238	0.461609	-1.47349	-0.565897	-0.350248		-1.35485	-1.37727	-0.563349	0.0438533	-0.261351	-0.279652
-1.59964	-0.231949	0.792392	-0.609009	-0.294191	-0.367977		-1.95242	0.784155	-1.41126	-0.586954	0.157322	-2.57986
-0.567298	-0.163502	0.140179	-0.30103	-0.185046	-0.0437089		2.31641	0.668136	-0.749953	-0.31902	0.14279	-1.23032
-1.16137	-0.331519	0.878266	-0.956094	0.229337	0.274378		-2.37953	-0.690318	0.170159	-0.355546	0.710045	0.404726
-0.574031	0.477121	0.118099	-0.248446	-0.0846441	-0.843296		0.0720332	1.1847	1.56291	0.59947	-0.750115	-1.85827
-0.800428	-0.176091	0.176091	-1.03587	0.477121	0.0829742		-0.0881241	-0.706259	0.453754	0.251295	-0.0510579	-0.299544
-1.18149	-0.578995	0.778151	-1.07116	-0.623249	0.491362		-0.0604171	0.145132	-1.41238	-1.89018	0.983383	-0.815961
-0.8867	-0.185637	0.2804	-0.666062	-0.126873	-0.0621479		-0.422953	1.19185	-0.13727	-1.25671	0.203483	-1.9793
-1.03393	0.110896	0.690196	-0.733037	-0.407485	0.263741		-0.636918	1.49033	1.3474	-0.100732	0.273137	-0.633416
1.30103	0.164553	0.255273	-1.08196	0.0278043	0.338819		0.163664	-0.649484	0.830217	0.73327	-0.977706	-1.24463
-1.62454	-0.133211	-0.323807	-1.07988	-0.30103	-0.30103		-0.410749	-0.467646	-0.553335	0.0335266	-0.0561708	-0.996981
-0.424998	0	0.44261	-0.770033	0.321423	0.238882		0.907402	1.8835	0.210442	0.109678	0.104751	-1.52301
-1.24832	0.0546691	0.359736	-0.664362	-0.520587	0.615424		0.00347844	0.929031	0.158891	-2.20458	1.47174	-0.932663
-0.372039	-0.094005	-0.46747	-1.02424	-0.586266	-0.103896		1.93294	0.408419	0.50214	-1.15748	1.13038	-2.02381
-0.41857	-0.109145	0.550907	-0.481077	-0.691671	0.257564		0.944837	1.91716	-0.874236	-1.44128	0.432151	-0.52223
-1.19033	-0.389452	0.583037	-1.12173	-0.213693	0.243038		0.255897	-0.57747	-0.443601	-0.150464	1.08903	-0.669796
-0.841283	-0.482762	0.386202	-1.38247	-0.422452	-0.104735		0.837719	-1.60835	0.202138	-0.357444	1.17245	-2.04499
-1.02119	0.0682648	0.273998	-1.33336	-0.494155	-0.124939		-0.210249	-0.468535	-0.382382	-1.26991	0.850751	-1.39274
-0.80448	0.230992	0.570802	-0.749663	0.0669468	0.105567		1.49945	0.241958	1.5408	0.157335	3.71547	-1.06153
-1.43669	-0.241262	0.875061	-0.827998	-0.165872	0.5209		-1.35528	0.812001	0.306031	-0.14841	0.342925	-0.401108
-0.744572	0.165472	0.395707	-0.779317	-0.132058	0.511883		0.413246	1.15176	1.59635	-0.558586	1.00898	-1.31314
-1.04385	0.0676936	0.318759	-0.553755	-0.607324	0.149762		-0.681484	1.75987	1.13405	-1.82856	0.607672	-1.03618
-1.09917	-0.113699	0.115393	-0.576094	-0.957448	-0.576655		-0.681245	0.898004	0.133978	-1.46985	-0.488122	-1.46408
-0.88097	-0.182682	0.829304	-0.899195	-0.556303	-0.0774122		-0.0034868	-0.151114	0.308986	-0.927733	0.652948	-0.465554
-0.682747	0.0992099	0.13622	-0.688629	-0.611536	-0.169751		0.473163	1.21608	1.67725	-0.850467	-0.743288	-1.20557
-1.46115	0.0527063	0.639849	-0.916454	-0.418143	-0.157608		-1.19203	0.700812	0.0499331	-1.64067	-0.765656	-2.14763
-0.628389	-0.270647	0.442359	-0.542938	-0.253674	0.150785		1.76249	0.939123	-0.998683	-0.125297	-0.633552	-0.703753
-1.19498	-0.380211	0.60206	-1.2492	-0.425133	0.49485		-0.0291457	-0.300776	-0.181124	-0.311299	2.17776	-1.17925
-0.928072	-0.736142	0.162727	-0.985681	-0.227731	-0.0791812		-0.252618	0.25855	-1.21581	-0.113187	-2.31409	-1.48812
-1.03779	-0.656646	0.544068	-1.29162	0.0500789	0.183644		0.00951208	-1.70865	-1.35639	0.153001	-1.54776	-1.51056
-0.701421	-0.143164	0.958607	-1.00228	-0.0850108	0.237361		1.0437	0.460705	0.32694	-0.990712	2.07601	-1.52896
-0.845098	-0.624501	-0.50515	-0.904445	0.372163	0.574031		0.529616	0.136332	-0.572806	2.50774	-2.04305	-1.22683

## Sheet: Fig. S1
a			b			c
Length of RNAs	# of reads		miRNA	# of reads		# of reads
18	204247		hsa-miR-21-5p	205913		205913
19	77621		hsa-let-7a-5p	48054		48054
20	68513		hsa-miR-130a-3p	33936		33936
21	157760		hsa-miR-16-5p	33741		33741
22	659470		hsa-miR-103a-3p	33587		33587
23	729511		hsa-miR-26a-5p	31900		31900
24	174347		hsa-miR-24-3p	29227		29227
25	56514		hsa-miR-7-5p	29218		29218
26	270587		hsa-let-7f-5p	23105		23105
27	30948		hsa-miR-22-3p	22823		22823
28	80398		hsa-miR-29a-3p	22522		22522
29	37807		hsa-miR-27a-3p	17981		17981
30	247232		hsa-miR-221-3p	16264		16264
			hsa-miR-29b-3p	12818		12818
			hsa-miR-17-5p	11718		11718
			hsa-miR-93-5p	11660		11660
			hsa-miR-27b-3p	11499		11499
			hsa-let-7e-5p	10248		10248
			hsa-let-7g-5p	9505		9505
			hsa-miR-135b-5p	9069		9069
			hsa-let-7c-5p	8527		8527
			hsa-miR-20a-5p	8134		8134
			hsa-miR-130b-3p	7801		7801
			hsa-miR-106b-5p	7504		7504
			hsa-miR-19b-3p	7473		7473
			hsa-let-7i-5p	5826		5826
			hsa-miR-222-3p	5628		5628
			hsa-miR-320a-3p	5577		5577
			hsa-miR-107	5559		5559
			hsa-miR-148a-3p	5520		5520
			hsa-miR-21-3p	455		5404
						5404
						5258
						5055
						4988
						4842
						4654
						4319
						4128
						4016
						3933
						3828
						3637
						3331
						3233
						3055
						2961
						2890
						2729
						2725
						2670
						2511
						2491
						2478
						2460
						2362
						2326
						2312
						2244
						1884
						1871
						1828
						1828
						1813
						1808
						1747
						1746
						1734
						1692
						1645
						1552
						1467
						1351
						1349
						1332
						1332
						1297
						1291
						1188
						1138
						1081
						1078
						1039
						1018
						982
						938
						929
						898
						885
						883
						875
						840
						805
						802
						800
						730
						687
						666
						571
						549
						539
						518
						513
						455
						429
						413
						409
						409
						401
						390
						380
						376
						354
						350
						336
						325
						323
						310
						308
						303
						296
						291
						286
						286
						283
						283
						279
						278
						267
						263
						261
						256
						237
						236
						231
						225
						223
						221
						214
						212
						209
						205
						204
						196
						193
						186
						183
						182
						181
						174
						173
						173
						172
						169
						168
						163
						161
						150
						150
						150
						143
						143
						141
						139
						132
						128
						120
						120
						118
						117
						113
						109
						107
						107
						106
						105
						99
						99
						98
						97
						97
						95
						91
						91
						91
						86
						84
						83
						82
						81
						78
						78
						76
						75
						73
						73
						73
						72
						69
						69
						68
						67
						67
						65
						64
						63
						62
						61
						61
						60
						60
						60
						59
						58
						57
						57
						56
						55
						54
						54
						54
						54
						54
						54
						54
						54
						52
						51
						51
						50
						50
						50
						50
						49
						49
						49
						48
						48
						48
						47
						47
						47
						46
						46
						46
						45
						45
						44
						43
						43
						43
						43
						42
						41
						40
						40
						40
						40
						39
						39
						39
						39
						38
						38
						38
						38
						37
						37
						36
						36
						36
						36
						35
						35
						34
						34
						34
						34
						34
						34
						34
						33
						31
						31
						31
						30
						29
						28
						28
						28
						28
						28
						27
						27
						27
						27
						26
						26
						26
						26
						26
						26
						24
						24
						23
						23
						23
						23
						22
						21
						21
						21
						21
						21
						21
						20
						19
						19
						19
						19
						19
						19
						19
						19
						18
						18
						18
						18
						18
						17
						17
						17
						17
						16
						16
						16
						16
						16
						16
						15
						15
						15
						15
						14
						14
						14
						14
						14
						14
						14
						14
						14
						14
						13
						13
						13
						13
						13
						13
						13
						13
						12
						12
						12
						12
						12
						12
						12
						11
						11
						11
						11
						11
						11
						11
						11
						11
						10
						10
						10
						10
						10
						10
						10
						10
						10
						10
						9
						9
						9
						9
						9
						9
						9
						9
						9
						9
						9
						9
						9
						9
						9
						9
						9
						9
						9
						8
						8
						8
						8
						8
						8
						8
						8
						8
						8
						8
						8
						8
						8
						8
						7
						7
						7
						7
						7
						7
						7
						7
						7
						7
						7
						7
						7
						7
						7
						7
						7
						7
						6
						6
						6
						6
						6
						6
						6
						6
						6
						6
						6
						6
						6
						6
						6
						6
						6
						6
						6
						6
						6
						6
						6
						6
						6
						6
						6
						6
						6
						5
						5
						5
						5
						5
						5
						5
						5
						5
						5
						5
						5
						5
						5
						5
						5
						5
						5
						5
						5
						5
						5
						5
						5
						5
						5
						5
						4
						4
						4
						4
						4
						4
						4
						4
						4
						4
						4
						4
						4
						4
						4
						4
						4
						4
						4
						4
						4
						4
						4
						4
						4
						4
						4
						4
						4
						4
						4
						4
						4
						4
						4
						4
						4
						4
						4
						4
						4
						4
						4
						4
						4
						4
						3
						3
						3
						3
						3
						3
						3
						3
						3
						3
						3
						3
						3
						3
						3
						3
						3
						3
						3
						3
						3
						3
						3
						3
						3
						3
						3
						3
						3
						3
						3
						3
						3
						3
						3
						3
						3
						3
						3
						3
						3
						3
						3
						3
						3
						3
						3
						3
						3
						3
						3
						3
						3
						3
						2
						2
						2
						2
						2
						2
						2
						2
						2
						2
						2
						2
						2
						2
						2
						2
						2
						2
						2
						2
						2
						2
						2
						2
						2
						2
						2
						2
						2
						2
						2
						2
						2
						2
						2
						2
						2
						2
						2
						2
						2
						2
						2
						2
						2
						2
						2
						2
						2
						2
						2
						2
						2
						2
						2
						2
						2
						2
						2
						2
						2
						2
						2
						2
						2
						2
						2
						2
						2
						2
						2
						2
						2
						2
						2
						2
						1
						1
						1
						1
						1
						1
						1
						1
						1
						1
						1
						1
						1
						1
						1
						1
						1
						1
						1
						1
						1
						1
						1
						1
						1
						1
						1
						1
						1
						1
						1
						1
						1
						1
						1
						1
						1
						1
						1
						1
						1
						1
						1
						1
						1
						1
						1
						1
						1
						1
						1
						1
						1
						1
						1
						1
						1
						1
						1
						1
						1
						1
						1
						1
						1
						1
						1
						1
						1
						1
						1
						1
						1
						1
						1
						1
						1
						1
						1
						1
						1
						1
						1
						1
						1
						1
						1
						1
						1
						1
						1
						1
						1
						1
						1
						1
						1
						1
						1
						1
						1
						1
						1
						1
						1
						1
						1
						1
						1
						1
						1
						1
						1
						1
						1
						1
						1
						1
						1
						1
						1
						1
						1
						1
						1
						1
						1
						1
						1
						1
						1
						1
						1
						1
						1
						1
						1
						1
						1
						1
						1
						1
						1
						1
						1
						1
						1

## Sheet: Fig. S3
a			b			c
8x mutant	8x miR-21		8x mutant	8x miR-21		# of SunTag mRNAs	# of Fluc mRNAs
463	149		37	25		37	463
144	109		54	41		54	144
198	35		37	6		37	198
252	132		67	18		67	252
152	169		17	5		17	152
228	677		26	9		26	228
559	92		41	1		41	559
182	255		47	9		47	182
196	520		38	29		38	196
593	413		86	7		86	593
223	444		16	15		16	223
282	134		13	5		13	282
157	542		20	29		20	157
863	64		56	28		56	863
272	58		46	7		46	272
320	27		55	8		55	320
354	213		45	40		45	354
702	259		83	6		83	702
275	98		44	10		44	275
216	771		39	21		39	216
120	181		56	40		56	120
131	471		69	10		69	131
491	374		62	15		62	491
126	867		14	74		14	126
280	232		24	8		24	280
247	224		24	34		24	247
84	144		42	32		42	84
163	198		68	13		68	163
171	348		74	33		74	171
446	462		102	37		102	446
621	844		142	52		142	621
457	818		78	153		78	457
255	439		52	8		52	255
361	404		40	13		40	361
462	494		48	18		48	462
138	347		27	3		27	138
233	392		100	17		100	233
183	1035		19	99		19	183
346	182		36	10		36	346
454	790		55	43		55	454
1108	420		74	106		74	1108
349	359		46	23		46	349
212	596		38	60		38	212
281	566		24	14		24	281
224	345		12	7		12	224
183	410		34	13		34	183
288	464		23	28		23	288
228	791		37	13		37	228
256	198		52	9		52	256
263	528		72	16		72	263

## Sheet: Fig. S5
a			b			c			d			e			f
Puromycin –	Puromycin +		Puromycin –	Puromycin +		Puromycin –	Puromycin +		A114-N40 –	A114-N40 +		A114-N40 –	A114-N40 +		A114-N40 –	A114-N40 +
150.058	7.93197		97.8242	0		0.65625	0		219.321	248.275		220.443	258.013		0.756757	0.873874
			92.0492	2.72755		0.637931	0.0212766					219.569	208.617		0.814815	0.737705
			166.736	0.944209		0.764706	0.00990099					216.515	68.7054		0.540541	0.310345
			167.552	0		0.695652	0					181.232	165.569		0.761194	0.542857
			103.42	0		0.621212	0					155.401	146.014		0.352941	0.6
			74.2909	53.0103		0.436364	0.125					257.375	266.307		0.615385	0.875
			75.9228	2.65007		0.407407	0.0322581					72.9328	270.783		0.341463	0.924528
			179.385	0		0.769911	0					232.416	296.314		0.829787	0.892857
			115.712	0		0.645161	0					187.974	231.525		0.736842	0.825397
			147.151	1.55087		0.701754	0.0185185					179.507	208.77		0.488372	0.777778
			71.6796	6.73847		0.574468	0.0555556					143.99	192.484		0.625	0.779412
			76.3694	4.00764		0.407407	0.04					314.271	257.609		0.769231	0.686275
			120.007	7.96211		0.695652	0.0833333					61.1651	282.793		0.25	0.813953
			23.0207	3.38181		0.142857	0.025					393.359	326.798		0.857143	0.755102
			235.998	36.7547		0.68	0.0327869					353.42	276.582		0.934783	0.724138
			151.164	2.20267		0.567568	0.0238095					254.372	305.827		0.945455	0.692308
			104.775	3.475		0.411765	0.0277778					217.082	255		0.711111	0.765957
			75.7144	0		0.434783	0					212.6	286.68		0.879518	0.868852
			140.33	2.89242		0.625	0.0289855					288.756	220.776		0.840909	0.787879
			134.399	0		0.6875	0					271.849	224.507		0.846154	0.681818
			155.056	12.9579		0.842105	0.0169491					129.422	243.194		0.428571	0.6
			221.762	31.7848		0.78125	0.0217391					217.488	177.865		0.73913	0.733333
			138.121	5.85502		0.638889	0.0555556					91.7235	376.208		0.225806	0.923077
			198.765	1.04436		0.8	0.0107527					232.381	259.626		0.428571	0.727273
			139.647	0		0.733333	0					223.637	50.9463		0.541667	0.161765
			251.679	1.64155		0.826087	0.0212766					116.987	144.546		0.5	0.566667
			264.58	1.76884		0.727273	0.0163934					212.256	185.213		0.738095	0.857143
			92.1592	5.05998		0.461538	0.0333333					123.76	220.9		0.514706	0.772727
			123.047	6.23604		0.509434	0.0714286					257.131	271.155		0.72973	0.851852
			91.7501	79.2313		0.385965	0.0731707					91.5937	170.396		0.401961	0.811321
			251.964	0		0.8	0					187.867	163.056		0.838028	0.777778
			130.111	1.40721		0.695122	0.0181818					181.452	264.116		0.576923	0.659091
			158.882	44.5104		0.571429	0.15					260.623	248.713		0.865385	0.613636
			167.53	4.33013		0.653846	0.0377359					202.578	186.745		0.55	0.765625
			153.137	0		0.708738	0					253.217	264.452		0.645833	0.75
			179.167	1.51512		0.68254	0.0178571					234.788	437.222		0.777778	0.733333
			104.366	0		0.507937	0					356.373	139.476		0.89	0.538462
			178.638	0		0.764706	0					630.18	196.104		0.736842	0.5
			167.304	1.6635		0.628571	0.0196078					243.118	183.665		0.666667	0.8
			176.165	0		0.733333	0					199.048	141.663		0.690909	0.421053
			220.277	0		0.847826	0					208.742	273.114		0.513514	0.730159
			139.397	3.47799		0.526316	0.0416667					158.049	422.091		0.521739	0.788136
			149.717	2.68302		0.5625	0.0344828					325.064	362.473		0.657895	0.806452
			236.373	82.729		0.857143	0.1					240.465	261.488		0.583333	0.777778
			152.005	6.16838		0.728395	0.06					203.35	342.826		0.5	0.64
			199.408	0		0.688889	0					230.589	258.586		0.676471	0.674419
			121.823	1.48227		0.466667	0.0188679					121.006	351.97		0.478261	0.965517
			128.889	0		0.689655	0					277.03	189.444		0.837838	0.5
			264.463	45.9985		0.885714	0.1					296.92	199.614		0.865385	0.642857
			254.355	0		0.681818	0					266.982	173.813		0.833333	0.555556

## Sheet: Fig. S6
a			b			c					d					e
8x mutant	8x miR-21		8x mutant	8x miR-21		8x mutant		8x miR-21			8x mutant		8x miR-21			8x mutant	8x miR-21
32	36		104	360		Smaller # of mRNAs	Larger # of mRNAs	Smaller # of mRNAs	Larger # of mRNAs		Smaller nuc size	Larger nuc size	Smaller nuc size	Larger nuc size		1.50543	2.81544
58	36		264	97		251.964	151.164	159.814	121.054		97.8242	71.6796	46.0181	64.9449		1.50876	4.53611
51	71		443	855		264.58	254.355	32.6976	43.1497		167.552	75.9228	78.6613	0		0.850612	2.29235
23	47		113	152		121.823	176.165	64.8031	35.3184		128.889	121.823	159.814	196.044		1.93565	4.05785
66	26		408	112		104.775	199.408	78.6613	84.7092		236.373	221.762	60.4124	26.8002		3.23606	1.6155
55	27		199	117		155.056	120.007	17.1978	27.2388		151.164	134.399	48.0836	61.8221		1.85115	0.958012
27	64		129	145		139.397	75.7144	67.9446	30.1921		158.882	138.121	46.9736	35.1228		1.4276	0.947775
113	21		967	46		23.0207	220.277	0	35.1383		23.0207	251.679	61.493	84.7092		1.72401	3.98423
31	40		150	25		158.882	71.6796	19.0107	26.8002		155.056	115.712	70.9816	36.2415		1.38208	4.1775
57	34		292	159		167.552	166.736	30.9395	48.0836		92.0492	139.397	74.3809	72.2235		1.64856	2.08815
47	23		137	19		251.679	167.53	0	46.0181		220.277	179.385	94.8734	265.209		1.29711	2.03073
27	82		39	558		140.33	123.047	33.0472	74.3809		254.355	123.047	30.9395	64.8031		0.86606	1.01272
46	18		138	29		235.998	74.2909	41.2215	196.044		176.165	167.53	0	109.406		1.90536	6.39443
21	35		15	180		92.1592	147.151	72.2235	61.493		103.42	167.304	56.6051	35.1383		2.2629	0.817826
25	26		198	398		75.9228	91.7501	36.2415	40.7354		264.463	152.005	22.6996	21.2127		1.42965	1.60529
37	56		293	341		76.3694	92.0492	46.9736	56.6051		198.765	178.638	20.9469	220.46		0.870011	2.75804
17	20		50	78		236.373	128.889	20.9469	109.406		179.167	120.007	14.2927	29.9055		2.67891	3.52952
46	57		104	519		139.647	179.167	45.9651	35.1228		166.736	76.3694	30.1921	45.9651		0.888789	0.959781
24	23		168	84		115.712	104.366	22.6996	28.9944		104.775	264.58	40.7354	43.1497		1.40062	0.963523
32	49		100	207		97.8242	103.42	265.209	54.9717		75.7144	251.964	67.9446	28.9944		2.73202	1.18356
19	16		67	21		134.399	264.463	60.4124	99.2768		139.647	140.33	41.2215	54.9717		2.17532	2.63629
32	29		242	93		221.762	152.005	94.8734	220.46		92.1592	91.7501	72.2832	121.054		1.66965	0.913125
36	30		233	28		149.717	130.111	21.2127	47.3233		149.717	147.151	19.0107	35.3184		1.1624	1.64363
35	31		466	482		198.765	178.638	72.2832	14.2927		235.998	74.2909	32.6976	27.2388		0.929542	1.20269
30	41		248	154		167.304	153.137	70.9816	61.8221		199.408	104.366	47.3233	33.0472		2.29963	1.30638
23	59		137	270		138.121	179.385	29.9055	64.9449		153.137	130.111	17.1978	99.2768		3.6232	8.40098
11	53		120	428												2.09306	7.54587
26	13		125	203												1.48279	2.36962
53	33		389	385												3.36373	4.06104
57	55		472	829												1.86619	1.69375
10	42		164	312												2.03431	0.965875
82	20		482	31												2.15349	1.20479
21	77		319	166												4.01662	0.854122
52	20		1054	145												3.19316	1.03014
103	43		891	147												1.43922	1.40702
63	25		573	170												3.69015	1.46992
63	55		434	660												2.30448	0.825286
85	76		1185	476												1.83079	1.19756
35	20		627	55												0.836567	1.36432
45	30		794	226												0.867122	1.38329
46	19		449	48												2.16946	1.26979
19	37		287	310												1.349	2.27253
32	32		343	46												3.49828	1.12383
28	69		286	297												0.967439	1.13918
81	59		944	368												1.87665	0.831051
45	98		477	953												1.50416	1.18261
15	36		45	310												3.31023	1.12412
58	30		567	257												2.29215	0.940664
70	17		968	187												3.33697	0.933627
44	59		663	134												1.44181	2.66677
																1.4376	1.16511
																3.28204	0.999908
																1.7943	1.01508
																3.05142	1.01968
																3.38875	1.04494
																2.99237	1.08055
																1.0158	0.947577
																3.0069	5.4894
																1.50322	0.928783
																3.24665	1.09712
																1.01791	0.864541
																1.43794	1.03627
																1.94794	0.986112
																0.825152	1.69452
																2.08701	1.45287
																0.852286	1.04929
																0.948962	1.05328
																1.92918	1.0466
																1.49529	0.8212
																1.78335	1.30936
																0.993518	1.73255
																1.40769	1.16462
																1.76164	7.25997
																0.945063	5.45712
																0.891231	2.41722
																1.42616	0.842179
																1.06067	6.41254
																1.83393	0.825473
																1.2942	1.12857
																2.27583	0.97828
																1.967	1.00083
																1.42131	1.03097
																1.14194	0.875442
																0.833662	0.818869
																1.34356	1.41905
																1.02441	2.05715
																0.848225	2.96111
																1.41945	0.883906
																1.94477	1.0368
																1.79515	0.968427
																2.60989	1.00263
																1.7558	1.70035
																1.30503	2.86978
																5.24672	3.77149
																1.46274	1.32197
																1.50926	0.979137
																2.1044	1.0816
																1.81943	1.52713
																1.22825	1.03922
																1.86943	7.91041
																0.948424	1.08031
																1.24017	1.10166
																0.938597	0.96745
																1.11896	4.89596
																1.90371	6.91736
																1.01562	1.74415
																4.99198	3.31139
																2.06231	2.31556
																2.28629	0.890012
																2.84532	1.36368
																1.68157	1.48805
																1.09083	1.61594
																0.865492	1.24863
																1.28539	2.27873
																2.06799	0.872002
																2.00317	1.66904
																1.57441	1.11904
																1.88265	1.60107
																1.97097	2.13411
																2.19321	0.996032
																1.44879	1.19302
																2.25952	3.20487
																2.42743	0.88806
																2.00789	0.923337
																2.91906	2.34469
																1.08647	1.05989
																1.45045	0.825862
																1.25546	1.14426
																1.20722	5.34059
																1.9557	1.31614
																1.76711	1.94565
																0.812994	1.53161
																2.57818	3.46819
																2.04648	2.62071
																0.941367	1.31324
																3.24984	1.06334
																3.67366	1.72276
																2.08215	5.58211
																3.3205	0.833513
																4.07272	1.06947
																2.558	0.862527
																5.0148	1.44212
																2.4497	1.37229
																3.18976	0.93967
																2.9001	1.17762
																2.32567	1.8971
																13.0363	1.12374
																2.10911	1.73026
																3.35659	1.22028
																3.799	1.45623
																2.82733	2.31964
																2.13449	1.2829
																5.95902	2.22857
																3.62673	1.88205
																3.3551	1.22176
																1.78882	0.875772
																5.1451	2.49025
																2.51442	3.10172
																5.12064	1.01173
																2.79572	1.03052
																1.92358	1.47665
																0.946395	1.84616
																2.97192	2.87902
																2.21403	3.072
																2.5179	1.47697
																3.10957	1.45499
																2.91108	4.8771
																2.12981	2.40185
																0.817577	1.25093
																4.09775	8.76119
																3.5989	1.26538
																1.74322	0.830403
																6.36412	1.45171
																1.72908	0.909321
																0.86384	4.11363
																2.59758	1.21774
																2.78403	4.72974
																2.92334	0.938805
																1.32627	1.20359
																0.993449	3.49824
																2.05388	1.26585
																1.56561	1.5596
																1.51684	1.16694
																1.30488	1.70124
																3.17043	1.78864
																2.71228	1.24586
																0.852861	0.882413
																1.62077	0.973065
																2.0249	2.09854
																1.40742	0.840355
																2.58257	0.974731
																2.26333	0.951406
																2.00596	1.15487
																2.10716	0.87196
																1.88448	3.41279
																2.37164	1.1258
																1.45843	2.36154
																1.93929	7.03285
																2.88484	2.17221
																1.98635	1.19399
																3.63219	3.40354
																1.70701	0.890625
																3.12859	1.12754
																1.37337	1.15462
																0.822894	2.32389
																1.55975	3.57569
																3.67958	5.60053
																4.06975	1.03841
																2.4033	1.36803
																1.48334	1.1435
																3.51191	3.96154
																2.11273	0.825364
																1.58029	1.52807
																1.6311	4.91742
																1.01493	1.59338
																1.19708	2.46594
																0.840452	1.0987
																1.19882	1.09556
																2.46477	2.12505
																1.26854	4.53516
																1.9286	1.93226
																1.24962	1.01334
																2.32576	0.991911
																1.04075	2.10381
																2.32729	7.28536
																1.37436	1.76724
																1.1057	1.0091
																1.05332	1.16671
																1.03156	1.12223
																1.09853	0.868135
																1.78468	1.67725
																1.30606	1.28546
																3.14036	0.960193
																1.11511	0.970008
																0.937399	0.832382
																1.45933	0.998085
																1.92053	3.71377
																1.77662	5.02217
																1.19239	1.92841
																1.09491	1.96389
																1.0927	1.80615
																2.31025	4.66498
																2.07096	5.05779
																1.96668	1.53302
																1.43867	1.27251
																1.73723	0.934538
																2.10973	2.97958
																1.18221	1.20814
																1.35427	1.45765
																1.82478	2.30627
																0.84308	5.4573
																0.834055	0.863007
																1.3337	0.83426
																1.55851	0.898238
																2.68016	1.29917
																2.78408	1.98126
																3.44603	2.73184
																1.18358	3.17589
																1.48757	0.929727
																2.85479	1.17453
																1.17646	1.09053
																1.15112	1.24405
																9.78475	0.823794
																1.71355	0.957569
																1.71625	1.30394
																1.12718	1.161
																2.72161	1.11786
																1.13685	1.54877
																1.87091	2.36105
																1.65505	0.955534
																1.12425	1.52818
																1.7059	1.57496
																1.59971	4.16558
																4.02086	0.902366
																0.841821	3.98118
																0.842352	4.35344
																2.28268	2.23229
																2.27518	4.88304
																1.72227	3.56688
																1.14741	2.93436
																2.92168	2.9186
																1.26709	4.59745
																1.54379	2.85331
																2.42135	1.27177
																1.56544	2.59486
																1.48871	1.49202
																2.49273	3.97221
																3.00173	0.844652
																4.14286	2.14861
																2.3404	1.4163
																2.16555	0.837692
																2.01248	1.89871
																1.97147	4.49304
																9.26286	2.60762
																1.22481	1.43913
																1.67684	1.96262
																1.60408	2.45592
																1.75194	5.39912
																1.58979	1.44573
																1.88356	4.07862
																12.2482	3.73335
																5.3696	3.10563
																4.48905	1.24549
																3.25559	2.97602
																2.2402	4.10808
																2.15414	1.74126
																1.98444	4.35563
																1.0044	4.82244
																2.25277	2.95031
																1.70585	2.45484
																2.84526	1.26742
																2.87256	4.74736
																1.67048	3.60509
																2.3008	4.03237
																2.006	2.69209
																0.90815	2.53704
																1.47071	3.54054
																7.82443	1.47659
																2.93147	1.27539
																1.04581	1.08446
																3.31199	2.40376
																2.08101	1.14707
																2.76605	4.02862
																1.71663	3.74451
																1.428	2.77092
																1.84064	3.94477
																3.4344	2.39999
																1.78585	3.47993
																0.925091	3.83123
																1.94811	0.859215
																1.48157	0.929308
																1.60673	2.34098
																2.45748	1.8381
																2.63315	1.67755
																1.48485	9.35881
																3.66666	2.54113
																1.04369	1.19873
																3.41589	1.42034
																2.70306	1.45512
																1.87688	0.869209
																5.17413	0.991312
																2.7656	3.97824
																1.14445	1.04508
																1.91121	8.7569
																1.25843	1.02418
																1.75891	7.2174
																3.00386	2.64822
																1.56552	7.44955
																0.929133	2.495
																4.35823	3.71516
																4.77154	1.99315
																2.92709	3.68954
																1.25189	5.49552
																2.56834	1.3178
																3.95694	4.41657
																2.66912	1.50811
																2.11619	4.13608
																2.96054	1.08832
																4.06155	1.80507
																2.36304	4.38663
																1.75138	0.938553
																2.27212	1.35705
																3.81263	5.92146
																3.83812	0.983549
																1.20922	1.7961
																4.52167	0.954384
																2.18382	3.77739
																1.58677	5.87614
																2.81287	0.910062
																2.3485	1.72558
																2.86571	1.1756
																1.48848	3.30022
																1.4529	0.855036
																1.21783	1.54351
																1.00147	0.83639
																3.02661	1.51506
																2.68936	1.9731
																3.12141	1.10744
																0.916986	0.832596
																2.05337	1.51037
																1.97879	0.836617
																2.41184	1.97195
																1.76003	1.0351
																1.61034	1.30728
																1.12409	1.0967
																1.31915	2.61408
																2.0666	1.39133
																1.10994	1.44124
																3.82559	0.850183
																2.24618	1.7726
																3.79677	0.891506
																1.61387	0.924317
																4.23491	0.949261
																3.14091	1.02654
																2.28126	1.62733
																4.43524	1.23163
																4.13356	3.18229
																1.32919	0.852455
																5.14623	1.63255
																1.70106	2.10855
																5.23784	1.81674
																4.415	0.865988
																2.98179	5.44503
																4.01396	1.00579
																4.05504	4.72509
																3.77019	3.33238
																3.12836	1.08846
																3.23578	3.42945
																1.20504	1.15069
																4.28205	1.29108
																2.66014	0.885275
																8.9296	0.849496
																3.84287	1.51759
																1.30416	0.86296
																4.2063	1.15581
																1.45142	1.36597
																1.03803	0.991032
																3.13178	1.59715
																3.00382	1.29519
																0.912957	1.01283
																3.06176	1.14169
																2.37596	3.34133
																1.16203	5.69084
																2.79083	6.58249
																1.12797	0.901375
																2.40339	0.979119
																2.0387	0.833547
																0.933165	0.848918
																3.52724	1.46537
																3.62675	0.943632
																0.916398	0.826905
																2.53063	1.15393
																4.27143	0.881225
																2.54171	1.16579
																2.89847	1.03454
																1.99134	1.14615
																3.99601	4.19239
																2.32711	1.04329
																2.91222	0.883969
																2.23974	1.91878
																3.33945	1.1476
																3.97402	0.882904
																2.14238	0.830274
																0.874456	0.822753
																2.28312	1.1648
																1.13842	1.50974
																1.06552	0.832292
																2.42509	1.08692
																2.09597	1.74613
																1.23995	2.32359
																2.00464	1.00411
																4.88048	1.021
																2.9672	1.75653
																1.14711	1.02014
																2.80042	0.925421
																1.97031	1.05123
																3.27606	0.825626
																3.30545	3.9176
																1.0737	0.865681
																1.62668	1.00521
																2.80294	1.08643
																1.45631	1.93784
																1.72881	0.919634
																2.8851	0.900333
																2.90568	1.54048
																1.18707	3.62145
																4.43046	1.92517
																4.13726	2.72162
																0.895708	0.842586
																2.98978	1.38152
																1.5064	4.1637
																1.87251	2.14178
																1.36142	0.9734
																4.57235	5.62865
																2.39632	1.58204
																0.92385	1.01658
																0.931339	3.91214
																2.91392	9.19249
																1.53104	5.069
																1.49294	7.45981
																3.0469	1.06434
																3.62219	2.53338
																1.85464	6.80901
																0.834969	0.860498
																2.24704	5.54431
																1.65575	3.0806
																4.30013	3.01627
																1.86926	3.96088
																3.40762	6.67705
																2.9897	5.08019
																3.27689	3.14596
																1.50762	3.78586
																0.866936	5.62396
																2.63476	1.58548
																1.13276	0.913439
																2.22676	0.993733
																1.15719	1.62633
																2.45609	0.822236
																3.70492	0.940948
																2.44135	1.47436
																5.11532	0.861934
																2.20733	4.36013
																2.5008	2.27139
																2.44846	0.952186
																0.859616	5.36605
																2.2729	3.15103
																1.96802	0.844873
																5.6809	1.00601
																4.79163	0.851412
																1.79245	0.857905
																4.31417	7.27607
																1.06583	0.83836
																2.07968	1.07575
																2.08401	1.18614
																2.21435	0.830893
																2.63331	1.05141
																5.23694	1.25601
																4.33455	1.85541
																1.98283	2.55884
																1.60005	1.22244
																6.47481	10.4884
																2.40791	3.34359
																0.9152	2.09923
																0.840094	3.34776
																1.50937	1.42158
																1.32033	0.927619
																1.02326	5.8778
																3.23077	1.27203
																1.54744	1.24622
																0.903211	1.30728
																1.32856	1.62407
																1.64284	0.828011
																2.07083	4.49791
																1.95179	3.30001
																2.02364	2.68499
																1.6738	4.11273
																1.40531	1.53158
																1.18449	0.8424
																1.34788	0.999625
																1.19899	2.51489
																2.15281	2.46243
																1.40831	1.43686
																2.60345	1.93342
																4.44828	1.65794
																1.07188	2.45826
																3.11467	5.22136
																3.90377	0.876078
																1.26736	0.987577
																1.35972	1.2904
																2.72295	1.15047
																1.83385	1.31489
																2.76351	1.2248
																3.28264	0.82381
																1.1848	0.952705
																2.80011	1.40004
																2.782	0.83326
																2.22031	1.96069
																2.69508	0.930514
																0.834277	0.996608
																5.16439	0.933705
																0.973956	1.72785
																1.20147	0.97434
																1.85228	1.49447
																1.07755	2.27759
																3.00805	0.982264
																0.944868	1.38143
																1.08865	1.68666
																1.78961	1.17043
																1.34125	1.06051
																2.14521	1.00258
																2.77695	0.982587
																2.64256	0.861135
																2.11873	0.987625
																2.0494	1.89327
																4.09325	1.98713
																2.52728	0.857123
																1.91222	1.15229
																3.5653	1.22288
																3.77947	1.09047
																3.42622	2.88502
																5.09236	1.12126
																3.31929	1.52194
																1.88011	1.4356
																3.8985	1.19359
																1.83857	6.94932
																3.7162	1.18777
																1.3055	2.08891
																2.21776	1.87074
																2.93597	1.52919
																2.19101	1.9016
																0.94014	1.19729
																1.36	1.37624
																1.42807	1.6521
																3.04393	1.17191
																2.12397	1.45802
																1.01825	1.12459
																1.80908	1.05922
																1.14872	1.46821
																1.27113	1.09958
																4.67914	1.02978
																1.46066	1.19868
																2.92171	0.983451
																1.37963	0.86392
																4.0062	0.957296
																4.73179	6.4236
																2.54176	1.03059
																3.91932	1.9321
																1.19659	0.912344
																1.49143	2.09502
																2.43693	0.826494
																1.16287	0.930345
																5.22384	1.01569
																3.37971	3.28844
																3.27418	1.00875
																2.04006	0.890639
																6.28805	1.03733
																4.20347	1.58535
																1.11029	1.06454
																1.14868	0.861404
																3.31122	1.23136
																3.56512	1.15585
																9.33918	1.3338
																2.61039	1.19035
																1.38768	1.09739
																2.19368	2.89
																1.01497	1.04028
																3.92975	1.1189
																1.18535	2.13425
																1.52392	1.30111
																4.57372	0.902871
																3.364	1.23744
																1.89286	0.812517
																1.44457	0.892934
																3.24936	9.84052
																3.29572	1.04188
																1.47566	2.3026
																2.59593	4.37052
																1.92315	2.22322
																2.95867	1.17548
																1.51094	0.826657
																1.21641	1.14307
																1.65071	1.37672
																0.947321	2.15088
																3.16684	0.912697
																1.40791	1.10102
																1.70579	1.15163
																0.940799	2.75515
																3.96487	1.17749
																0.870726	0.922778
																3.96563	1.32669
																3.61945	2.1296
																3.14527	1.31061
																2.48565	0.929881
																4.37535	1.67731
																0.897684	1.16142
																3.12328	2.27662
																2.95643	0.879928
																2.42523	1.81265
																2.68725	1.83125
																2.9562	3.19033
																3.50058	1.38612
																2.68509	1.19279
																1.36749	1.01388
																1.88594	0.958432
																2.68323	1.06205
																3.44864	2.94129
																0.887378	2.03196
																1.08396	0.859112
																3.66562	1.41212
																3.28257	0.851819
																1.1739	1.3108
																1.74101	0.986699
																3.43921	0.970863
																2.71256	3.1221
																2.56087	1.79111
																1.22242	3.83056
																2.53403	2.11626
																2.06952	2.05304
																2.82745	1.80603
																1.71016	1.16734
																1.48778	3.03039
																2.91003	1.31333
																1.27134	4.32892
																2.84993
																1.6623
																0.944622
																1.33235
																2.8839
																1.22402
																1.34687
																2.73829
																2.10419
																2.34111
																0.927309
																2.85109
																4.19117
																2.11168
																4.02003
																1.514
																1.83707
																1.91755
																2.48932
																2.40867
																1.78365
																3.09421
																1.05877
																2.91761
																3.55899
																2.95793
																8.77031
																1.24778
																1.13922
																1.40006
																3.24637
																3.3293
																4.10812
																3.76671
																1.76961
																1.49567
																3.5544
																3.91581
																2.35553
																3.52719
																0.915596
																2.52535
																1.73505
																3.51276
																4.20365
																2.76479
																2.41189
																3.99636
																1.34144
																0.952789
																3.78853
																1.46178
																3.73805
																3.04695
																2.7863
																3.83758
																4.23571
																1.90112
																3.20519
																1.45602
																1.1659
																3.43461
																1.10936
																2.19917
																1.07599
																3.77733
																3.42899
																2.92489
																1.05427
																2.53014
																1.52781
																2.13555
																2.96062
																2.11402
																0.821661
																3.51406
																2.04731
																2.9921
																0.820877
																4.21792
																0.845892
																5.23169
																2.62419
																0.927372
																2.83333
																0.899532
																1.01714
																2.29274
																1.06956
																2.63804
																0.990383
																1.30217
																3.54195
																3.54176
																2.26536
																1.16177
																1.59118
																1.64318
																3.92879
																2.95132
																1.6697
																2.90373
																2.85588
																0.891801
																1.65272
																2.29986
																0.875292
																1.78745
																1.53777
																1.26675
																5.23134
																2.7696
																1.92974
																0.93618
																1.25785
																5.51415
																3.55568
																0.824799
																1.04624
																1.25067
																1.28438
																2.61028
																1.32976
																1.30638
																1.78038
																3.58022
																2.79076
																3.56039
																2.6031
																0.829548
																3.18067
																1.63715
																1.63047
																1.21896
																1.37208
																1.35089
																3.78157
																5.20298
																4.7057
																1.40611
																3.77141
																3.03748
																1.66952
																1.91813
																7.38647
																5.47321
																2.93207
																2.57579
																1.05372
[truncated: 581 more rows]

[truncated: 4 more sheets: Fig. S8, Fig. S10, Fig. S11, Fig. S12]
